# Supplementary material for: Comparison of Gut Microbiota Diversity Between Captive and Wild Tokay Gecko (Gekko gecko)
Source: Front Microbiol. 2022 Jun 17;13:897923. doi: 10.3389/fmicb.2022.897923 (PMC9248866; doi:10.3389/fmicb.2022.897923)
Supplement: Supplementary file 6 [file Table_1.XLSX]

## Sheet: Supplement Table 1
Supplement Table 1 Information about Tokay geckos
Group	sample No.	snout-vent length (SVL)/mm	tail length (TaL)/mm	total length (TL)/mm	sex	temperature/℃	Note
Captive	19054129	178.65	105.01	283.66	male	20
	19054215	164.39	136.56	300.95	male	20
	19053998	170.22	146.78	317	female	20
	19054210	154.92	143.4	298.32	female	20
	19054754	161.12	86.26	247.38	female	20
	19054049	160.78	148.34	309.12	female	20
	19054837	183.5	57.06	240.56	male	20	amputation of tail
	19054852	165.08	133.78	298.86	female	20
	19054847	180.47	145.68	326.15	female	20
	19054000	163.19	57.79	220.98	male	20
	19054012	154.63	138.64	293.27	female	20
	19053908	132	108	240	male	20	amputation of tail
	19053515	150	105	255	male	20	amputation of tail
	19052824	160	83	243	male	20	amputation of tail
	19054297	152	127	279	male	20	amputation of tail
	19053839	134	119	253	female	20
	19052817	155	55	210	male	20
	19054354	132	60	192	male	20
	19053504	160	88	248	male	20
	19053506	153	123	276	male	20
	19054749	147	96	243	male	20
	19054752	157	133	290	male	20
	19054355	166	80	246	male	20
	19053995	148	134	282	male	20
	19053906	159	72	231	male	20
	19054005	142	114	256	male	20
	19054209	160	132	292	male	20
	19053909	159	96	255	male	20
	19054003	168	132	300	male	20
	19054062	138	126	264	male	20
Mean	/	156.965	109.41	266.375	/	/	/
SD	/	13.0951	29.8248	32.821	/	/	/
Wild	20800193	not measured	not measured	240	male	not measured
	20800155	not measured	not measured	145	male	not measured
	20800129	not measured	not measured	247	male	not measured
	20800168	not measured	not measured	168	male	not measured	amputation of tail
	20800118	not measured	not measured	250	male	not measured
	20800126	not measured	not measured	231	female	not measured	amputation of tail
	20800109	not measured	not measured	262	male	not measured
	20800120	not measured	not measured	186	male	not measured
	20800104	not measured	not measured	213	male	not measured
	20800161	not measured	not measured	266	female	not measured
	20800186	not measured	not measured	256	male	not measured
	20800115	not measured	not measured	276	male	not measured
	20800194	not measured	not measured	291	male	not measured
	20800198	not measured	not measured	164	female	not measured	amputation of tail
	20800108	not measured	not measured	209	male	not measured	amputation of tail
	20800189	not measured	not measured	268	female	not measured
	20800401	not measured	not measured	273	male	not measured
	20800136	not measured	not measured	262	male	not measured
	20800187	not measured	not measured	260	male	not measured
	20800130	not measured	not measured	224	male	not measured
	20800121	not measured	not measured	247	female	not measured
	20800256	not measured	not measured	231	male	not measured
	20800153	not measured	not measured	192	male	not measured
	20800128	not measured	not measured	253	female	not measured
Mean	/	/	/	233.917	/	/	/
SD	/	/	/	38.9324	/	/	/
