# Supplementary material for: Comparison of Gut Microbiota Diversity Between Captive and Wild Tokay Gecko (Gekko gecko)
Source: Front Microbiol. 2022 Jun 17;13:897923. doi: 10.3389/fmicb.2022.897923 (PMC9248866; doi:10.3389/fmicb.2022.897923)
Supplement: Supplementary file 8 [file Table_3.XLS]

## Sheet: Supplement Table 3
Supplement Table 3 Differences in gut microbiota composition between captive and wild geckos at the phylum level
Species name	Captive-Mean(%)	Captive-Sd(%)	Wild-Mean(%)	Wild-Sd(%)	p-value	Corrected p-value	Lower ci	Upper ci	Effectsize
p__Proteobacteria	63.88	22.99	50.67	36.9	0.2542	0.4157	-2.884	30.8	13.2
p__Firmicutes	15.29	11.18	31.45	33.94	0.5716	0.7076	-31.04	-2.263	-16.16
p__Bacteroidota	14.55	22.11	6.902	9.891	0.007538	0.056	-0.6441	17.34	7.648
p__Actinobacteriota	3.506	2.955	8.865	10.41	0.7606	0.8941	-9.836	-1.149	-5.358
p__Cyanobacteria	0.1619	0.172	0.976	1.939	0.3838	0.5218	-1.658	-0.1447	-0.814
p__unclassified_k__norank_d__Bacteria	1.07	1.075	0.01186	0.0236	1.109e-09	5.768e-08	0.6941	1.426	1.058
p__Desulfobacterota	0.311	0.5291	0.3921	1.006	0.06484	0.1983	-0.57	0.2804	-0.08116
p__Verrucomicrobiota	0.2806	0.6486	0.1119	0.2626	0.1014	0.2636	-0.04402	0.4767	0.1688
p__Acidobacteriota	0.1752	0.2119	0.1353	0.2979	0.001025	0.01165	-0.1135	0.1611	0.03989
p__Chloroflexi	0.1571	0.1805	0.1109	0.257	0.00112	0.01165	-0.08052	0.1603	0.04616
p__Deferribacterota	0.1749	0.5783	0.004089	0.01438	0.0004315	0.01122	0.02094	0.4054	0.1708
p__Deinococcota	0.06815	0.09945	0.06855	0.2004	0.0006841	0.01165	-0.09584	0.07463	-0.0004042
p__Patescibacteria	0.09442	0.1664	0.01854	0.03356	0.004906	0.04252	0.02535	0.1427	0.07589
p__Synergistota	0.08799	0.1649	0.01417	0.02836	0.06316	0.1983	0.0215	0.1393	0.07381
p__Spirochaetota	0.00676	0.01283	0.07455	0.2338	0.1432	0.3237	-0.1782	-0.005859	-0.0678
p__Myxococcota	0.03544	0.06146	0.02549	0.06235	0.05825	0.1983	-0.02401	0.04315	0.009951
p__Fusobacteriota	0.02399	0.0479	0.02658	0.07574	0.2295	0.4157	-0.04225	0.02943	-0.00259
p__Gemmatimonadota	0.02726	0.03465	0.02194	0.0558	0.0265	0.1585	-0.02131	0.02797	0.005316
p__Planctomycetota	0.02987	0.05205	0.01118	0.01892	0.4849	0.615	0.0002994	0.03998	0.0187
p__Bdellovibrionota	0.01516	0.02632	0.01581	0.01518	0.09163	0.2508	-0.01044	0.01058	-0.0006546
p__Campilobacterota	0.01396	0.04073	0.007769	0.03411	0.02743	0.1585	-0.01425	0.02584	0.006186
p__Methylomirabilota	0.007414	0.03411	0.0124	0.03284	0.1585	0.3434	-0.02246	0.01335	-0.004989
p__Elusimicrobiota	0.004143	0.01429	0.01308	0.03187	0.04589	0.1895	-0.02505	0.002944	-0.008941
p__Nitrospirota	0.002508	0.008662	0.01009	0.03018	0.04777	0.1895	-0.0218	0.002371	-0.007576
p__MBNT15	0.004252	0.01865	0.004361	0.01449	0.7985	0.9027	-0.008886	0.008668	-0.0001092
p__Armatimonadota	0.00567	0.01577	0.002726	0.007132	0.9146	0.9153	-0.002535	0.009977	0.002944
p__SAR324_cladeMarine_group_B	0.001308	0.007166	0.005588	0.0174	0.2199	0.4157	-0.01205	0.001526	-0.00428
p__NB1-j	0.001745	0.005872	0.004634	0.01488	0.2921	0.4219	-0.01011	0.002072	-0.002889
p__Sva0485	0.00109	0.004884	0.004225	0.01259	0.4361	0.5669	-0.008939	0.001309	-0.003134
p__Latescibacterota	0.000109	0.0005972	0.00477	0.0176	0.08984	0.2508	-0.01243	-5.451e-05	-0.004661
p__Thermotogota	0.0005452	0.002119	0.004225	0.01496	0.7737	0.8941	-0.01063	0.0008723	-0.00368
p__WPS-2	0.003162	0.01022	0.001227	0.006009	0.2756	0.4157	-0.002344	0.006432	0.001935
p__Abditibacteriota	0.002835	0.01164	0	0	0.1196	0.2826	0	0.008068	0.002835
p__RCP2-54	0.001417	0.007764	0.001363	0.003725	0.2346	0.4157	-0.002453	0.003843	5.466e-05
p__Dependentiae	0.0009813	0.003759	0.001499	0.003475	0.3148	0.4424	-0.002453	0.001444	-0.0005182
p__Nitrospinota	0.00229	0.01254	0.0001363	0.0006677	0.9153	0.9153	-0.0004089	0.006869	0.002153
p__Entotheonellaeota	0.002181	0.008299	0.0001363	0.0006677	0.677	0.8187	-0.0002726	0.005315	0.002044
p__Dadabacteria	0	0	0.002181	0.007325	0.05103	0.1895	-0.005587	0	-0.00218
p__Sumerlaeota	0.001417	0.005612	0.0005452	0.002084	0.822	0.9094	-0.0007904	0.003353	0.0008724
p__WS2	0.001308	0.007166	0.0004089	0.002003	0.9153	0.9153	-0.001227	0.003925	0.0008994
p__Zixibacteria	0	0	0.001635	0.005624	0.05103	0.1895	-0.003953	0	-0.001636
p__GAL15	0.0006542	0.003583	0.000954	0.004674	0.8732	0.9153	-0.002862	0.001963	-0.0002998
p__Hydrogenedentes	0.0009813	0.005375	0	0	0.3914	0.5218	0	0.002944	0.0009813
p__Caldatribacteriota	0	0	0.0008177	0.002411	0.05103	0.1895	-0.002044	0	-0.0008178
p__Fibrobacterota	0.0002181	0.001194	0.0005452	0.002671	0.8732	0.9153	-0.001635	0.0006543	-0.0003269
p__norank_k__norank	0	0	0.0005452	0.001847	0.1165	0.2826	-0.001363	0	-0.0005452
p__WS4	0	0	0.0005452	0.002671	0.2798	0.4157	-0.001635	0	-0.000545
p__Halanaerobiaeota	0	0	0.0004089	0.002003	0.2798	0.4157	-0.001227	0	-0.0004089
p__DTB120	0	0	0.0004089	0.002003	0.2798	0.4157	-0.001227	0	-0.0004089
p__FCPU426	0	0	0.0004089	0.002003	0.2798	0.4157	-0.001227	0	-0.0004089
p__Fermentibacterota	0	0	0.0002726	0.001335	0.2798	0.4157	-0.0008178	0	-0.0002726
p__Deferrisomatota	0	0	0.0002726	0.001335	0.2798	0.4157	-0.0008177	0	-0.0002726
