# Supplementary material for: Comparison of Gut Microbiota Diversity Between Captive and Wild Tokay Gecko (Gekko gecko)
Source: Front Microbiol. 2022 Jun 17;13:897923. doi: 10.3389/fmicb.2022.897923 (PMC9248866; doi:10.3389/fmicb.2022.897923)
Supplement: Supplementary file 9 [file Table_4.XLS]

## Sheet: Supplement Table 4
Supplement Table 4 Differences in gut microbiota composition between captive and wild geckos at the genus level
Species name	Captive-Mean(%)	Captive-Sd(%)	Wild-Mean(%)	Wild-Sd(%)	p-value	Corrected p-value	Lower ci	Upper ci	Effectsize
g__Burkholderia-Caballeronia-Paraburkholderia	27.77	13.56	6.731	8.936	5.107e-07	1.822e-05	14.95	26.8	21.04
g__Pseudomonas	0.4087	0.7618	25.4	38.72	0.754	0.8692	-39.89	-10.61	-24.99
g__Ralstonia	23.05	11.21	0.592	0.472	3.794e-10	1.252e-07	18.58	26.24	22.46
g__unclassified_f__Rhizobiaceae	0.002944	0.005785	13.67	19.83	0.04334	0.2217	-21.72	-6.31	-13.67
g__Bacteroides	8.593	18.71	4.157	6.382	0.1343	0.403	-2.026	12.47	4.435
g__Romboutsia	0.01908	0.03268	11.67	26.6	0.00238	0.02534	-22.73	-1.812	-11.66
g__Rhodococcus	0.1463	0.0909	8.028	10.36	4.662e-07	1.709e-05	-12.33	-3.88	-7.881
g__Salmonella	4.214	9.443	0.4269	1.585	2.772e-05	0.0005808	0.9088	7.493	3.788
g__Clostridium_sensu_stricto_1	0.07632	0.08503	4.3	13.41	0.0756	0.2985	-9.689	-0.4706	-4.223
g__Staphylococcus	2.824	4.76	0.04961	0.134	2.659e-09	2.925e-07	1.364	4.549	2.774
g__Lachnoclostridium	0.584	1.038	2.236	4.844	0.3043	0.5293	-3.681	-0.1087	-1.652
g__unclassified_o__Veillonellales-Selenomonadales	0.3767	1.004	2.396	4.908	0.2127	0.4911	-4.093	-0.2328	-2.02
g__Stenotrophomonas	0.04699	0.04236	2.33	3.605	0.8821	0.9315	-3.811	-0.9507	-2.283
g__Citrobacter	2.198	5.419	0.02494	0.07897	3.764e-05	0.0007528	0.5552	4.185	2.173
g__Mycoplasma	2.139	8.036	0.0001363	0.0006677	3.71e-06	9.602e-05	0.04391	5.434	2.139
g__unclassified_f__Lachnospiraceae	0.4039	0.4914	1.734	2.727	0.4593	0.5981	-2.479	-0.3009	-1.33
g__unclassified_f__Chitinophagaceae	1.849	6.377	0.1311	0.6188	0.09088	0.3497	-0.02472	4.33	1.718
g__Lachnospiraceae_NK4A136_group	1.218	4.002	0.6186	1.871	0.0049	0.04491	-0.8118	2.459	0.5991
g__Parabacteroides	1.517	3.815	0.2058	0.3795	0.003604	0.03571	0.2291	2.917	1.311
g__Odoribacter	0.8115	1.633	0.8774	2.047	0.09963	0.362	-1.167	0.8618	-0.06589
g__unclassified_c__Clostridia	0.06618	0.2369	1.519	4.671	0.009469	0.07575	-3.552	-0.03504	-1.453
g__Escherichia-Shigella	1.04	1.402	0.119	0.4603	3.029e-08	2.104e-06	0.4086	1.482	0.921
g__Sphingomonas	1.094	0.5445	0.04552	0.1121	9.658e-10	1.619e-07	0.8393	1.252	1.048
g__unclassified_k__norank_d__Bacteria	1.07	1.075	0.01186	0.0236	1.109e-09	1.627e-07	0.7034	1.477	1.058
g__Acinetobacter	0.7649	0.6688	0.2673	0.6054	9.007e-06	0.0002162	0.1345	0.817	0.4976
g__Bifidobacterium	0.9407	1.341	0.04688	0.05699	1.063e-07	5.611e-06	0.5121	1.452	0.8938
g__Psychrobacter	0.9464	2.079	0.001227	0.004184	6.271e-10	1.619e-07	0.3023	1.77	0.9452
g__norank_f__norank_o__Gastranaerophilales	0.05484	0.1404	0.7959	1.642	0.03652	0.2074	-1.456	-0.1637	-0.7411
g__Lactobacillus	0.7108	0.8704	0.1208	0.4537	6.606e-08	3.792e-06	0.2444	0.9776	0.5901
g__Ruminococcus	0.3183	0.5061	0.5078	1.309	0.001179	0.01427	-0.7922	0.2739	-0.1896
g__Alistipes	0.1782	0.3581	0.6276	1.53	0.8615	0.9315	-1.08	0.08047	-0.4495
g__norank_f__Muribaculaceae	0.6455	1.26	0.1347	0.305	0.000314	0.004876	0.1338	1.035	0.5108
g__Hungatella	0.1858	0.3071	0.5716	2.107	0.7339	0.8505	-1.306	0.144	-0.3857
g__Bacillus	0.696	2.455	0.05343	0.1327	0.0001591	0.002693	0.103	1.621	0.6424
g__Blautia	0.6352	1.019	0.09499	0.1196	1.508e-05	0.0003374	0.225	0.971	0.5402
g__norank_f__norank_o__Clostridia_UCG-014	0.05506	0.1201	0.6147	1.464	0.2675	0.4911	-1.214	-0.0444	-0.5596
g__Roseburia	0.1804	0.2441	0.4364	0.9186	0.3828	0.5359	-0.6679	0.08658	-0.2559
g__unclassified_f__Ruminococcaceae	0.1879	0.3781	0.3477	0.8243	0.2838	0.4969	-0.5332	0.1376	-0.1598
g__Faecalitalea	0.2328	0.6345	0.2622	0.736	0.7869	0.8986	-0.433	0.3543	-0.02945
g__norank_f__norank_o__Clostridia_vadinBB60_group	0.05582	0.1296	0.4055	0.9183	0.198	0.4911	-0.7497	-0.03171	-0.3496
g__Paeniclostridium	0.006324	0.01103	0.4295	2.062	0.3959	0.5409	-1.274	0.005806	-0.4232
g__Bradyrhizobium	0.3892	0.2001	0.02085	0.02331	9.69e-10	1.619e-07	0.2975	0.4412	0.3684
g__Cutibacterium	0.385	0.4695	0.007905	0.009146	5.455e-08	3.273e-06	0.2276	0.564	0.3771
g__Desulfovibrio	0.1665	0.3917	0.2202	0.5232	0.2384	0.4911	-0.3313	0.1926	-0.05378
g__Faecalibacterium	0.3101	0.4598	0.009404	0.02105	3.574e-08	2.359e-06	0.1559	0.4629	0.3007
g__norank_f__norank_o__Rhodospirillales	0.0374	0.06708	0.2816	0.7309	0.2558	0.4911	-0.5601	-0.002893	-0.2442
g__Akkermansia	0.2231	0.6466	0.0935	0.2576	0.04414	0.2239	-0.07203	0.4069	0.1296
g__unclassified_f__Oscillospiraceae	0.1149	0.1634	0.1867	0.4382	0.6311	0.7629	-0.2817	0.08258	-0.07182
g__unclassified_f__Tannerellaceae	0.064	0.159	0.2171	0.8667	0.3342	0.5359	-0.5435	0.07708	-0.1531
g__norank_f__Oscillospiraceae	0.09889	0.166	0.1764	0.486	0.5761	0.7061	-0.3192	0.07534	-0.07748
g__Butyricimonas	0.08646	0.2179	0.1731	0.4289	0.6055	0.7374	-0.295	0.07659	-0.08663
g__norank_f__norank_o__RF39	0.01657	0.02836	0.2157	0.5416	0.8984	0.9315	-0.4113	-0.003241	-0.1992
g__Oscillibacter	0.08003	0.1237	0.1518	0.3216	0.9233	0.9382	-0.2095	0.05077	-0.07179
g__Saccharopolyspora	0.2279	0.7071	0.0001363	0.0006677	4.75e-05	0.0009359	0.02786	0.5287	0.2277
g__Phascolarctobacterium	0.1214	0.2109	0.1029	0.2208	0.5629	0.6937	-0.09708	0.136	0.01845
g__Allobaculum	0.2231	0.6058	0.0004089	0.001467	1.851e-08	1.438e-06	0.07515	0.467	0.2227
g__norank_f__norank_o__Chloroplast	0.04383	0.06054	0.1694	0.4645	0.3063	0.532	-0.3423	0.03206	-0.1256
g__Bilophila	0.1005	0.1769	0.1043	0.359	0.01002	0.07871	-0.1557	0.13	-0.003741
g__norank_f__Caulobacteraceae	0.1983	0.1121	0.002726	0.004692	3.764e-10	1.252e-07	0.1539	0.2359	0.1956
g__Exiguobacterium	0.02333	0.02829	0.1732	0.4613	0.8797	0.9315	-0.3503	0.006981	-0.1499
g__Collinsella	0.1922	0.2411	0.003271	0.01078	9.804e-09	9.244e-07	0.1125	0.28	0.189
g__Corynebacterium	0.1845	0.1635	0.006678	0.01263	1.772e-09	2.126e-07	0.1258	0.2374	0.1778
g__Pseudarthrobacter	0.04176	0.04085	0.1475	0.3663	0.09186	0.3515	-0.2591	0.0175	-0.1057
g__Enterococcus	0.1709	0.1841	0.01758	0.0531	1.23e-07	6.242e-06	0.09159	0.2301	0.1533
g__Mucispirillum	0.1749	0.5783	0.004089	0.01438	0.0004315	0.006533	0.02135	0.4083	0.1708
g__Gordonibacter	0.04863	0.06944	0.1167	0.2277	0.4728	0.6012	-0.1724	0.01262	-0.06803
g__Candidatus_Stoquefichus	0.1103	0.2895	0.05288	0.1456	0.1416	0.4181	-0.05888	0.1979	0.05749
g__Enhydrobacter	0.09475	0.1659	0.06079	0.1938	0.0009877	0.01291	-0.06373	0.1295	0.03397
g__Eubacterium_fissicatena_group	0.0724	0.1621	0.07932	0.1825	0.9857	0.9872	-0.1016	0.08393	-0.006922
g__unclassified_f__Caloramatoraceae	0.01014	0.02221	0.1383	0.6433	0.184	0.4911	-0.5131	0.01259	-0.1282
g__unclassified_f__Rikenellaceae	0.005234	0.01564	0.1427	0.6928	0.5286	0.657	-0.4238	0.008287	-0.1375
g__Ruminococcus_torques_group	0.09649	0.1086	0.04988	0.1293	0.000175	0.002888	-0.01705	0.1078	0.04661
g__Prevotella	0.1193	0.2413	0.02412	0.06042	0.0006533	0.009373	0.02125	0.201	0.09515
g__Eubacterium_hallii_group	0.1352	0.4035	0.0008177	0.003376	1.162e-08	9.583e-07	0.04252	0.2905	0.1344
g__Chryseobacterium	0.1236	0.1539	0.01077	0.0249	2.495e-07	1.012e-05	0.06831	0.1714	0.1129
g__norank_f__Eubacterium_coprostanoligenes_group	0.1047	0.1929	0.02494	0.04243	0.001029	0.01319	0.0208	0.1529	0.07973
g__Streptococcus	0.09246	0.1129	0.03584	0.1192	0.0002253	0.003671	-0.01201	0.118	0.05662
g__Allorhizobium-Neorhizobium-Pararhizobium-Rhizobium	0.1089	0.2122	0.01908	0.02637	9.396e-06	0.0002215	0.03549	0.1777	0.08985
g__norank_f__Peptococcaceae	0.01755	0.03687	0.1094	0.1514	0.004074	0.03868	-0.1606	-0.03508	-0.09188
g__Devriesea	0.1221	0.6676	0.002862	0.009804	0.7497	0.865	-0.005669	0.3656	0.1193
g__Anaerotruncus	0.041	0.08921	0.07796	0.2061	0.5158	0.6423	-0.1379	0.03729	-0.03695
g__Deinococcus	0.05125	0.08036	0.0676	0.2006	0.001247	0.01497	-0.1058	0.05872	-0.01635
g__unclassified_f__Erysipelotrichaceae	0.041	0.0727	0.07782	0.1512	0.5686	0.6995	-0.1057	0.02603	-0.03682
g__Pseudonocardia	0.1158	0.1805	0.00109	0.004054	3.251e-09	3.301e-07	0.0624	0.1875	0.1147
g__Anaerostipes	0.08156	0.1284	0.0353	0.1449	0.0001539	0.002673	-0.02993	0.1125	0.04626
g__unclassified_o__Oscillospirales	0.02998	0.05638	0.08682	0.1326	0.07538	0.2985	-0.1167	-0.003676	-0.05684
g__Erysipelatoclostridium	0.01221	0.02281	0.1	0.2539	0.9707	0.9744	-0.2005	-0.004057	-0.08782
g__Paracoccus	0.05964	0.05399	0.04443	0.1036	0.00201	0.02287	-0.03598	0.05286	0.01521
g__Subdoligranulum	0.09791	0.1328	0.001772	0.005623	1.375e-09	1.815e-07	0.05612	0.1464	0.09614
g__Rubrobacter	0.09747	0.1167	0.00109	0.004054	2.669e-07	1.036e-05	0.05841	0.1393	0.09638
g__norank_f__Ruminococcaceae	0.04296	0.0689	0.05383	0.09248	0.4857	0.6153	-0.05956	0.02982	-0.01088
g__Fusicatenibacter	0.08864	0.1564	0.002726	0.005841	1.766e-06	5.167e-05	0.03966	0.1519	0.08591
g__Brevundimonas	0.07567	0.09727	0.01513	0.02043	3.604e-06	9.515e-05	0.03214	0.1034	0.06054
g__norank_f__Erysipelotrichaceae	0.08962	0.1478	0.0001363	0.0006677	1.56e-06	4.68e-05	0.045	0.146	0.08949
g__Cloacibacillus	0.08505	0.1654	0.003816	0.01203	0.005365	0.04785	0.02914	0.1411	0.08123
g__Tyzzerella	0.003707	0.009516	0.08505	0.1501	0.01844	0.1268	-0.1453	-0.02409	-0.08133
g__Butyricicoccus	0.03216	0.03394	0.05615	0.1124	0.1216	0.3665	-0.0769	0.0178	-0.02399
g__Anaerovorax	0.01308	0.03888	0.07319	0.3035	0.6203	0.7518	-0.1912	0.01501	-0.06011
g__unclassified_f__Comamonadaceae	0.07436	0.05454	0.01131	0.01444	9.184e-08	5.051e-06	0.04326	0.08324	0.06305
g__Eggerthella	0.02301	0.03719	0.06147	0.1636	0.9715	0.9744	-0.1141	0.01341	-0.03846
g__Ruminococcus_gnavus_group	0.07349	0.1587	0.008723	0.03228	1.25e-05	0.0002845	0.02214	0.129	0.06477
g__Eubacterium_nodatum_group	0.01821	0.02637	0.06283	0.132	0.5082	0.6347	-0.1046	-0.0005991	-0.04462
g__Gardnerella	0.07469	0.4091	0.005997	0.028	0.2346	0.4911	-0.01717	0.2241	0.0687
g__Agathobacter	0.06673	0.07081	0.01377	0.04653	1.9e-06	5.335e-05	0.02254	0.08409	0.05296
g__Brevibacterium	0.06978	0.09009	0.01049	0.02299	1.147e-05	0.0002656	0.03028	0.0935	0.05929
g__Veillonella	0.07436	0.2851	0.005179	0.01936	0.007455	0.0615	0.007114	0.1785	0.06917
g__Nocardioides	0.04677	0.07079	0.03271	0.0776	0.00283	0.02988	-0.02633	0.05376	0.01407
g__Brachybacterium	0.07305	0.1482	0.002181	0.005679	2.483e-07	1.012e-05	0.03102	0.1274	0.07088
g__Serratia	0.003925	0.01057	0.07128	0.345	0.2781	0.4911	-0.2108	0.00676	-0.06735
g__Massilia	0.06967	0.0797	0.00477	0.01039	6.144e-07	2.003e-05	0.03814	0.09336	0.0649
g__Aerococcus	0.07251	0.1042	0.0005452	0.002084	2.317e-07	1.012e-05	0.03882	0.1112	0.07196
g__Intestinibacter	0.05746	0.09898	0.01513	0.0336	0.1006	0.362	0.007738	0.08281	0.04233
g__unclassified_o__Bacteroidales	0.06357	0.1805	0.00736	0.01903	0.00364	0.03571	0.004335	0.1329	0.05621
g__norank_f__Lachnospiraceae	0.0386	0.06115	0.03203	0.05765	0.09346	0.3535	-0.02418	0.03658	0.006571
g__Microbacterium	0.06215	0.06426	0.007769	0.01625	1.432e-06	4.5e-05	0.03126	0.08083	0.05438
g__Delftia	0.01254	0.01463	0.05629	0.2352	0.05812	0.2524	-0.1812	0.01025	-0.04375
g__Aeromonas	0.06618	0.07563	0.002181	0.004791	3.776e-08	2.374e-06	0.04018	0.09362	0.064
g__norank_f__norank_o__Vicinamibacterales	0.03097	0.04612	0.03421	0.07573	0.7203	0.837	-0.04037	0.02729	-0.003244
g__norank_f__Desulfovibrionaceae	0.02421	0.04791	0.03993	0.155	0.05456	0.2385	-0.08592	0.03122	-0.01573
g__Christensenellaceae_R-7_group	0.02333	0.03259	0.04034	0.07814	0.3157	0.5359	-0.05198	0.009814	-0.01701
g__Brevibacillus	0.06139	0.3	0.0005452	0.002084	0.005633	0.0499	0.003326	0.1729	0.06086
g__Brevinema	0.002072	0.00761	0.05901	0.2341	0.07212	0.2876	-0.1544	-4.038e-07	-0.05695
g__Klebsiella	0.05386	0.0941	0.006951	0.01732	2.873e-06	7.899e-05	0.02017	0.08479	0.04691
g__Jeotgalicoccus	0.05953	0.0878	0.00109	0.004692	4.001e-07	1.509e-05	0.03129	0.08981	0.05844
g__Achromobacter	0.05746	0.06054	0.001635	0.004204	9.812e-10	1.619e-07	0.03653	0.07912	0.05582
g__Flavobacterium	0.05441	0.08477	0.004634	0.008888	2.068e-05	0.0004404	0.02404	0.08189	0.04977
g__norank_f__norank_o__Gaiellales	0.0302	0.1105	0.02712	0.0553	0.2087	0.4911	-0.03674	0.05536	0.00308
g__Ileibacterium	0.05659	0.08219	0	0	2.53e-07	1.012e-05	0.03075	0.08799	0.05659
g__Kocuria	0.04917	0.07838	0.007223	0.01552	0.0005692	0.008349	0.0163	0.07376	0.04195
g__Megamonas	0.05517	0.1092	0.0008177	0.002934	3.828e-06	9.718e-05	0.02431	0.09551	0.05435
g__unclassified_f__Butyricicoccaceae	0.01407	0.0345	0.04157	0.1289	0.6187	0.7507	-0.0846	0.01257	-0.0275
g__Knoellia	0.0241	0.03011	0.03012	0.06757	0.1584	0.4597	-0.03702	0.02052	-0.006024
g__Monoglobus	0.01897	0.03404	0.03462	0.06623	0.4721	0.6009	-0.04634	0.009701	-0.01565
g__UCG-005	0.01864	0.02831	0.03462	0.09977	0.3813	0.5359	-0.06029	0.01707	-0.01597
g__Eubacterium	0.04078	0.09569	0.0124	0.02476	0.1458	0.4276	-0.00218	0.06943	0.02838
g__norank_f__Mitochondria	0.02464	0.03062	0.02617	0.1158	0.0001686	0.002817	-0.05227	0.03094	-0.001522
g__Dorea	0.04841	0.06666	0.001499	0.006099	1.609e-07	7.867e-06	0.02598	0.07245	0.04691
g__Lactococcus	0.03184	0.03402	0.01731	0.05695	0.001044	0.01325	-0.01556	0.03514	0.01453
g__Clostridium_innocuum_group	0.01472	0.02579	0.03339	0.07986	0.7444	0.8596	-0.05416	0.008832	-0.01867
g__Tuzzerella	0.01276	0.04838	0.0353	0.0747	0.01697	0.1186	-0.05835	0.008036	-0.02254
g__Weissella	0.04776	0.07824	0.0001363	0.0006677	2.617e-08	1.919e-06	0.02562	0.08022	0.04762
g__Sphingobacterium	0.04688	0.07311	0.0008177	0.00277	4.299e-06	0.0001051	0.02254	0.07501	0.04607
g__Rothia	0.02344	0.03665	0.02344	0.06605	0.007574	0.06198	-0.03271	0.02516	-9.022e-07
g__SN8	0.04623	0.03627	0	0	1.838e-10	1.213e-07	0.03402	0.05899	0.04623
g__Brochothrix	0.04012	0.09505	0.004634	0.01354	0.0287	0.1685	0.006352	0.07589	0.03549
g__Enterorhabdus	0.03707	0.0517	0.006269	0.02546	9.461e-05	0.001735	0.01058	0.05327	0.03081
g__Edaphobacter	0.04329	0.03585	0	0	1.82e-10	1.213e-07	0.03064	0.05659	0.04329
g__Macrococcus	0.03816	0.07948	0.004361	0.01363	0.005243	0.0474	0.009786	0.06515	0.0338
g__Ochrobactrum	0.04089	0.04026	0.001499	0.003338	5.554e-07	1.929e-05	0.02576	0.0549	0.03939
g__Dialister	0.03991	0.08485	0.00109	0.005341	6.764e-05	0.001257	0.01505	0.07578	0.03882
g__unclassified_f__Eggerthellaceae	0.01864	0.03349	0.02085	0.03969	0.7427	0.8584	-0.02268	0.01576	-0.002206
g__norank_f__Xanthobacteraceae	0.01559	0.03361	0.02358	0.05372	0.8142	0.9241	-0.03358	0.01488	-0.007985
g__Novosphingobium	0.03075	0.03322	0.007905	0.02208	6.174e-05	0.001181	0.008094	0.03759	0.02284
g__Prevotellaceae_UCG-001	0.03729	0.09635	0.000954	0.004033	0.0008337	0.01112	0.009814	0.07682	0.03634
g__Halomonas	0.03729	0.05254	0.0008177	0.004006	1.073e-08	9.447e-07	0.01946	0.05627	0.03647
g__Dubosiella	0.03325	0.05898	0.004225	0.01735	5.34e-05	0.001037	0.007551	0.05233	0.02903
g__Methylobacterium-Methylorubrum	0.029	0.02552	0.00845	0.01443	0.0001294	0.002309	0.0105	0.0323	0.02055
g__Desulfurispora	0	0	0.03693	0.1425	0.0007626	0.01043	-0.09868	-0.002862	-0.03694
g__Fusobacterium	0.01069	0.01641	0.02494	0.07436	0.4498	0.5897	-0.05032	0.007226	-0.01426
g__Facklamia	0.03554	0.06449	0	0	1.697e-05	0.0003734	0.01428	0.05954	0.03555
g__Rikenella	0.009704	0.02926	0.02562	0.04914	0.2245	0.4911	-0.03911	0.005153	-0.01592
g__unclassified_f__Propionibacteriaceae	0.0002181	0.0008299	0.03503	0.04988	0.001291	0.01536	-0.05597	-0.01557	-0.03481
g__Cloacibacterium	0.02889	0.087	0.006133	0.01358	0.01888	0.1291	0.001117	0.05716	0.02276
g__Faecalibaculum	0.03467	0.05862	0	0	1.485e-06	4.56e-05	0.01625	0.05605	0.03467
g__norank_f__67-14	0.01843	0.03319	0.0154	0.035	0.5638	0.6943	-0.01521	0.02028	0.003026
g__Sanguibacteroides	0.004143	0.01502	0.0293	0.0837	0.1367	0.4072	-0.06599	0.003054	-0.02516
g__Peptococcus	0.007959	0.02324	0.02508	0.04538	0.005131	0.04671	-0.03589	0.0005976	-0.01712
g__norank_f__UCG-010	0.003489	0.01041	0.02944	0.06493	0.04153	0.2167	-0.05358	-0.004008	-0.02595
g__Turicibacter	0.03075	0.04006	0.001908	0.004516	0.0006698	0.009507	0.01491	0.04504	0.02884
g__Pseudoxanthomonas	0.02944	0.0237	0.003135	0.009812	2.382e-07	1.012e-05	0.01674	0.03511	0.0263
g__Oceanobacillus	0.02824	0.06942	0.004225	0.00962	0.6291	0.7615	0.003789	0.05131	0.02402
g__Lachnospiraceae_FCS020_group	0.0009813	0.004308	0.03135	0.1219	0.02884	0.1685	-0.08604	-0.0002994	-0.03036
g__norank_f__JG30-KF-CM45	0.01548	0.02256	0.01581	0.03008	0.71	0.8275	-0.01505	0.01333	-0.0003288
g__TM7a	0.02889	0.1063	0.001635	0.005456	0.8547	0.9315	-0.001908	0.07027	0.02726
g__Carnobacterium	0.03009	0.06833	0.0002726	0.0009235	0.002991	0.03109	0.01022	0.05755	0.02982
g__dgA-11_gut_group	0.02966	0.07993	0.0004089	0.001467	0.0007745	0.01043	0.008205	0.06281	0.02925
g__Eubacterium_eligens_group	0.02944	0.06056	0	0	3.621e-05	0.0007468	0.0109	0.05441	0.02944
g__Mycobacterium	0.01439	0.01687	0.01486	0.0363	0.03189	0.1846	-0.0174	0.01415	-0.0004662
g__Comamonas	0.01843	0.01895	0.01063	0.01682	0.04799	0.2245	-0.001688	0.01723	0.007796
g__unclassified_f__Anaerovoracaceae	0.002399	0.008457	0.02644	0.05814	0.09342	0.3535	-0.04811	-0.003735	-0.02404
g__Parasutterella	0.02584	0.05547	0.002862	0.006124	0.09185	0.3515	0.005616	0.04345	0.02298
g__norank_f__Tannerellaceae	0.02857	0.1248	0	0	0.002138	0.02315	0.003271	0.07643	0.02857
g__norank_f__Vicinamibacteraceae	0.009704	0.02363	0.01881	0.04778	0.8427	0.9315	-0.03102	0.008918	-0.009105
g__DTU089	0.005234	0.01444	0.02317	0.08209	0.06882	0.2761	-0.05879	0.003844	-0.01793
g__Erysipelotrichaceae_UCG-003	0.02759	0.03943	0.0006815	0.002359	3.724e-05	0.0007528	0.01415	0.04323	0.0269
g__norank_f__norank_o__norank_c__KD4-96	0.01417	0.0235	0.0139	0.03308	0.6494	0.7821	-0.01589	0.01516	0.0002736
g__Gaiella	0.01308	0.04072	0.01472	0.03195	0.5001	0.6264	-0.02077	0.01761	-0.001635
g__Amaricoccus	0.02715	0.03031	0	0	6.222e-07	2.003e-05	0.01657	0.03816	0.02715
g__Lachnospiraceae_ND3007_group	0.02682	0.05062	0.0002726	0.001335	1.8e-06	5.167e-05	0.0103	0.04606	0.02655
g__Eubacterium_brachy_group	0.0181	0.0345	0.008859	0.01618	0.4245	0.5677	-0.003325	0.02309	0.009242
g__norank_f__Flavobacteriaceae	0.01276	0.03201	0.01404	0.03137	0.9834	0.9857	-0.01802	0.01649	-0.001283
g__Rubellimicrobium	0.02377	0.04157	0.002998	0.007213	0.001988	0.02282	0.008286	0.0362	0.02077
g__Gemmobacter	0.008832	0.01757	0.01785	0.05871	0.5753	0.7058	-0.03625	0.01041	-0.009021
g__Alloprevotella	0.02442	0.06375	0.001908	0.009348	0.001019	0.01319	0.005507	0.04842	0.02252
g__Arenimonas	0.01952	0.07174	0.006269	0.01189	0.04313	0.2215	-0.008095	0.04505	0.01325
g__Lachnospiraceae_UCG-010	0.005234	0.01255	0.02017	0.03642	0.1149	0.362	-0.03148	-0.001171	-0.01494
g__RB41	0.01156	0.02023	0.01322	0.03151	0.6112	0.7429	-0.0179	0.01158	-0.00166
g__Dielma	0.02202	0.06497	0.002726	0.0101	0.1975	0.4911	0.001009	0.04664	0.0193
g__Lachnospira	0.01723	0.02777	0.007087	0.02316	0.01232	0.09261	-0.004544	0.02295	0.01014
g__Rikenellaceae_RC9_gut_group	0.01417	0.04583	0.009949	0.02379	0.2603	0.4911	-0.0124	0.02623	0.004226
g__Actinomycetospora	0.02148	0.03981	0.001772	0.004522	0.0006144	0.008913	0.00736	0.03628	0.01971
g__Rheinheimera	0.02322	0.03164	0	0	2.515e-07	1.012e-05	0.01276	0.035	0.02323
g__Blastococcus	0.01308	0.01844	0.01009	0.02317	0.3483	0.5359	-0.009299	0.01322	0.002997
g__Hymenobacter	0.01483	0.02256	0.008314	0.02697	0.02637	0.1575	-0.007302	0.01965	0.006517
g__Nesterenkonia	0.02235	0.08671	0.0001363	0.0006677	0.002082	0.02315	0.002208	0.05645	0.02222
g__unclassified_f__Intrasporangiaceae	0.00229	0.003759	0.02003	0.06484	0.6373	0.769	-0.045	0.001908	-0.01774
g__Acidothermus	0.02093	0.05298	0.001227	0.004707	0.08496	0.3289	0.004443	0.04028	0.0197
g__norank_f__env.OPS_17	0.01897	0.08649	0.002862	0.009367	0.6294	0.7615	-0.003297	0.04997	0.01611
g__norank_f__norank_o__Saccharimonadales	0.01788	0.0359	0.003952	0.01177	0.1672	0.482	0.001417	0.02775	0.01393
g__Paenibacillus	0.01668	0.04313	0.005043	0.01078	0.1099	0.362	-0.0002171	0.03189	0.01164
g__Candidatus_Saccharimonas	0.01995	0.03824	0.001363	0.005449	0.0001571	0.002693	0.006705	0.03342	0.01859
g__Empedobacter	0.02115	0.04444	0	0	0.0003062	0.004828	0.007087	0.03816	0.02115
g__Marmoricola	0.01254	0.02571	0.008586	0.01814	0.5696	0.7001	-0.007005	0.01562	0.003953
g__CL500-29_marine_group	0.005234	0.01389	0.01581	0.04695	0.6667	0.8007	-0.03356	0.005288	-0.01058
g__norank_f__Rhizobiales_Incertae_Sedis	0.006978	0.03639	0.0139	0.03752	0.06434	0.2761	-0.02673	0.01229	-0.006923
g__Actinomyces	0.01363	0.02957	0.007223	0.02168	0.02773	0.1649	-0.00665	0.02105	0.006407
g__Isoptericola	0.01941	0.03899	0.001363	0.004411	0.0007073	0.009932	0.007276	0.03399	0.01804
g__Acidovorax	0.0193	0.0855	0.001363	0.003598	0.7195	0.8368	-0.0009811	0.05204	0.01794
g__Neisseria	0.0133	0.01711	0.00736	0.03003	0.0004791	0.007106	-0.007933	0.01698	0.005943
g__norank_f__Gemmatimonadaceae	0.008941	0.01777	0.01145	0.03009	0.7594	0.8747	-0.01726	0.009704	-0.002508
g__Haemophilus	0.01712	0.03563	0.003271	0.01043	0.0415	0.2167	0.002263	0.02826	0.01385
g__Megasphaera	0.01777	0.05288	0.002181	0.007325	0.1697	0.486	-0.0001364	0.03721	0.01559
g__norank_f__norank_o__SBR1031	0.01058	0.02246	0.009131	0.0185	0.5469	0.6766	-0.009296	0.01235	0.001444
g__norank_f__norank_o__Subgroup_7	0.01341	0.02993	0.006133	0.02118	0.3447	0.5359	-0.006323	0.0217	0.007279
g__HSB_OF53-F07	0.01766	0.0465	0.001635	0.006251	0.2	0.4911	0.001881	0.03554	0.01603
g__unclassified_f__Christensenellaceae	0.01908	0.03675	0	0	0.002139	0.02315	0.007306	0.03402	0.01908
g__Streptomyces	0.009486	0.02547	0.009404	0.02909	0.5331	0.662	-0.01526	0.01453	8.459e-05
g__Sellimonas	0.01886	0.03486	0	0	3.392e-06	9.138e-05	0.007741	0.03195	0.01886
g__Gemella	0.01614	0.03366	0.00259	0.006099	0.01817	0.1255	0.00368	0.02691	0.01355
g__UCG-002	0.01058	0.01912	0.008041	0.03601	0.003385	0.03464	-0.01545	0.01545	0.002536
g__Planomicrobium	0.007959	0.01482	0.01063	0.02236	0.8564	0.9315	-0.01456	0.007633	-0.002671
g__Anaerococcus	0.01581	0.04842	0.002726	0.0109	0.004718	0.04355	-0.0002185	0.03314	0.01308
g__unclassified_f__Rhodobacteraceae	0.01232	0.01914	0.005997	0.01503	0.07575	0.2985	-0.002998	0.01548	0.006324
g__Roseomonas	0.01537	0.0216	0.002862	0.007914	0.0004156	0.006379	0.005098	0.02156	0.01251
g__Pelomonas	0.009377	0.03806	0.008723	0.009483	0.003618	0.03571	-0.009486	0.01684	0.0006528
g__norank_f__norank_o__IMCC26256	0.009268	0.04236	0.00845	0.01897	0.3714	0.5359	-0.01281	0.02036	0.0008167
g__unclassified_c__Alphaproteobacteria	0.003816	0.009872	0.0139	0.01699	0.0009424	0.01244	-0.01851	-0.002616	-0.01009
g__Hydrogenoanaerobacterium	0.002835	0.01106	0.01445	0.04251	0.07086	0.2834	-0.03052	0.001636	-0.01161
g__Truepera	0.01635	0.02718	0.0006815	0.002725	0.000774	0.01043	0.006515	0.02527	0.01567
g__Marvinbryantia	0.01635	0.05137	0.0002726	0.001335	0.01364	0.09734	0.003217	0.03757	0.01608
g__Sphaerotilus	0.01657	0.08405	0	0	0.03944	0.2074	0.0003271	0.04786	0.01657
g__Haliangium	0.01014	0.02068	0.006269	0.01224	0.956	0.9633	-0.004443	0.01371	0.003871
g__Tepidimonas	0.01592	0.02097	0	0	6.1e-07	2.003e-05	0.009377	0.02344	0.01592
g__norank_f__Anaerovoracaceae	0.0009813	0.005375	0.01472	0.05012	0.004662	0.04333	-0.03822	0.0003271	-0.01374
g__Arthrobacter	0.01156	0.02095	0.004089	0.01225	0.3159	0.5359	-0.0003824	0.01649	0.007468
g__Nakamurella	0.01548	0.06211	0.0001363	0.0006677	0.01363	0.09734	0.001554	0.04067	0.01535
g__Elusimicrobium	0.004034	0.01431	0.01145	0.03164	0.1632	0.4713	-0.02164	0.004525	-0.007413
g__Vagococcus	0.01548	0.03168	0	0	0.002138	0.02315	0.005669	0.02824	0.01548
g__Kurthia	0.01101	0.02966	0.004225	0.01737	0.03241	0.1868	-0.005208	0.02125	0.006785
g__Lawsonella	0.01483	0.02001	0.0002726	0.0009235	0.0001395	0.002455	0.00766	0.02197	0.01456
g__Sphingobium	0.01287	0.01577	0.002181	0.00592	0.001779	0.02097	0.004471	0.01731	0.01069
g__Paludicola	0.01188	0.01943	0.003135	0.007501	0.2579	0.4911	0.001336	0.01657	0.00875
g__norank_f__norank_o__norank_c__MB-A2-108	0.008505	0.02417	0.006406	0.01708	0.9445	0.9539	-0.00845	0.0145	0.002099
g__Craurococcus-Caldovatus	0.01472	0.0188	0.0001363	0.0006677	4.037e-06	0.0001005	0.007933	0.02126	0.01458
g__norank_f__norank_o__norank_c__Alphaproteobacteria	0.004688	0.01262	0.01009	0.01651	0.003316	0.0342	-0.01379	0.002372	-0.005397
g__Rhodopseudomonas	0.001417	0.00418	0.01322	0.06072	0.6551	0.7875	-0.03765	0.002181	-0.0118
g__norank_f__Selenomonadaceae	0.01461	0.04221	0	0	0.007145	0.06046	0.003162	0.03151	0.01461
g__Candidatus_Soleaferrea	0.0007632	0.002673	0.01377	0.03462	0.0004355	0.006533	-0.02938	-0.003107	-0.013
g__Anaerofustis	0.005125	0.01696	0.009268	0.0311	0.8918	0.9315	-0.01976	0.00766	-0.004143
g__norank_f__norank_o__norank_c__TK10	0.009159	0.02301	0.005043	0.01815	0.9408	0.9509	-0.00676	0.01374	0.004116
g__norank_f__norank_o__Rokubacteriales	0.003925	0.01538	0.01009	0.03089	0.2804	0.4915	-0.02072	0.005342	-0.006162
g__Skermanella	0.007414	0.0147	0.006406	0.01854	0.6177	0.7501	-0.008586	0.009595	0.001009
g__norank_f__SC-I-84	0.009268	0.03511	0.004361	0.009385	0.9408	0.9509	-0.004362	0.02006	0.004906
g__Atopostipes	0.01232	0.02133	0.00109	0.003295	0.008232	0.06626	0.003952	0.02004	0.01123
g__Leifsonia	0.009595	0.01442	0.00368	0.008481	0.05305	0.2327	-0.0001085	0.0121	0.005916
g__Hyphomicrobium	0.004034	0.01517	0.009131	0.02586	0.4357	0.5774	-0.01739	0.005506	-0.005095
g__Candidatus_Solibacter	0.009268	0.03285	0.003816	0.0116	0.494	0.6228	-0.005261	0.02028	0.005451
g__Bryobacter	0.006106	0.01247	0.006951	0.01501	0.7058	0.8275	-0.008041	0.00627	-0.0008449
g__Lawsonia	0.008177	0.02959	0.00477	0.01684	0.8482	0.9315	-0.007468	0.01808	0.003409
g__norank_f__norank_o__Elsterales	0.009486	0.03667	0.003271	0.01125	0.8933	0.9315	-0.004634	0.02317	0.006216
g__Lachnospiraceae_UCG-006	0.01243	0.0282	0.0002726	0.001335	0.007264	0.06069	0.00398	0.02355	0.01216
g__Conexibacter	0.01221	0.04835	0.0004089	0.001467	0.1855	0.4911	0.0006541	0.03233	0.0118
g__Porphyromonas	0.00905	0.02709	0.003544	0.01333	0.0484	0.2245	-0.004553	0.0181	0.005505
g__norank_f__Steroidobacteraceae	0.005343	0.01831	0.007087	0.01749	0.6322	0.7635	-0.0112	0.007741	-0.001744
g__norank_f__norank_o__Subgroup_17	0.005234	0.01368	0.007087	0.01711	0.5198	0.6467	-0.01	0.005533	-0.001854
g__Aeromicrobium	0.009813	0.01465	0.002453	0.007039	0.01199	0.09205	0.001445	0.01355	0.00736
g__norank_f__Christensenellaceae	0.006324	0.01512	0.00586	0.01579	0.5608	0.6918	-0.007904	0.008342	0.0004638
g__norank_f__norank_o__Actinomarinales	0.004797	0.01658	0.00736	0.01623	0.007607	0.06198	-0.01085	0.006214	-0.002562
g__Methylocystis	0.0005452	0.001508	0.01158	0.03274	0.3342	0.5359	-0.02538	-0.0002724	-0.01104
g__Bdellovibrio	0.007196	0.01922	0.004906	0.005541	0.07565	0.2985	-0.003734	0.01009	0.00229
g__norank_f__norank_o__norank_c__AD3	0.01003	0.04845	0.002044	0.007334	0.849	0.9315	-0.003434	0.02766	0.007985
g__norank_f__Anaerolineaceae	0.007414	0.01505	0.004634	0.0154	0.355	0.5359	-0.006106	0.01074	0.002781
g__Aureimonas	0.01178	0.03438	0.0001363	0.0006677	0.001081	0.01359	0.002835	0.02549	0.01164
g__Fastidiosipila	0.01188	0.06509	0	0	0.3914	0.5359	0	0.03565	0.01188
g__Treponema	0.003162	0.008988	0.008586	0.03209	0.9333	0.9462	-0.02052	0.00387	-0.005424
g__Shewanella	0.01069	0.0222	0.000954	0.00297	0.0002296	0.003695	0.003544	0.02001	0.009733
g__Defluviitaleaceae_UCG-011	0.0005452	0.002119	0.01104	0.03985	0.01313	0.09469	-0.02835	-0.0005995	-0.0105
g__norank_f__A4b	0.007741	0.01528	0.003816	0.009083	0.5157	0.6423	-0.002781	0.01123	0.003926
g__Dysgonomonas	0.004034	0.01858	0.007496	0.02514	0.4927	0.6218	-0.01633	0.007633	-0.003461
g__Eubacterium_xylanophilum_group	0.01058	0.02561	0.0008177	0.00277	0.0464	0.2245	0.001962	0.01938	0.009759
g__Acidibacter	0.002726	0.007443	0.00845	0.01417	0.0074	0.06143	-0.01243	5.533e-05	-0.005724
g__NK4A214_group	0.005561	0.01283	0.005452	0.012	0.6703	0.8008	-0.006487	0.006597	0.0001092
g__Thermicanus	0.01101	0.06032	0	0	0.3914	0.5359	0	0.03304	0.01101
g__norank_f__norank_o__Acidobacteriales	0.004034	0.01211	0.006951	0.02217	0.3326	0.5359	-0.01379	0.005697	-0.002915
g__Devosia	0.005125	0.01008	0.005588	0.01199	0.7859	0.8982	-0.006378	0.005588	-0.0004629
g__Campylobacter	0.003598	0.01506	0.007087	0.03403	0.5876	0.7188	-0.01979	0.008694	-0.003489
g__norank_f__norank_o__0319-6G20	0.001745	0.005206	0.008859	0.01041	6.577e-05	0.00124	-0.01178	-0.002944	-0.007115
g__unclassified_f__Sphingomonadaceae	0.005561	0.01323	0.005043	0.01768	0.1689	0.4857	-0.009484	0.008123	0.0005184
g__Sporosarcina	0.01058	0.02025	0	0	0.007145	0.06046	0.003708	0.0181	0.01058
g__Actinotignum	0.01058	0.02879	0	0	0.007142	0.06046	0.002289	0.02246	0.01057
g__Paenisporosarcina	0.001963	0.01075	0.008586	0.01832	0.01124	0.08678	-0.01499	0.0005725	-0.006624
g__norank_f__norank_o__Frankiales	0.009813	0.01775	0.0006815	0.002725	0.00359	0.03571	0.003217	0.01644	0.009132
g__norank_f__norank_o__RBG-13-54-9	0.003271	0.009527	0.007223	0.02519	1	1	-0.0153	0.004252	-0.003954
g__Leuconostoc	0.01047	0.03372	0	0	0.02254	0.1372	0.001417	0.02486	0.01047
g__norank_f__Victivallaceae	0.01014	0.0519	0.0002726	0.0009235	0.7686	0.8837	-0.0002726	0.03768	0.009868
g__Coprobacillus	0.003816	0.01077	0.006542	0.03205	0.1803	0.4911	-0.0181	0.007087	-0.002725
g__Hydrogenophaga	0.008723	0.0198	0.001499	0.005369	0.2008	0.4911	0.0009267	0.01507	0.007224
g__UCG-009	0.003053	0.008101	0.007087	0.009184	0.009756	0.07758	-0.008804	0.0002179	-0.004034
g__Intestinimonas	0	0	0.01009	0.04605	0.1166	0.362	-0.03025	0	-0.01008
g__Harryflintia	0.002399	0.008191	0.007632	0.02672	0.1061	0.362	-0.01834	0.003108	-0.005232
g__Lysobacter	0.006433	0.01376	0.003544	0.01061	0.128	0.385	-0.003789	0.009922	0.002889
g__Helicobacter	0.009595	0.03823	0.0002726	0.001335	0.08097	0.3163	0.0002726	0.02366	0.009323
g__Salinicoccus	0.009595	0.0213	0.0002726	0.0009235	0.002988	0.03109	0.003408	0.01872	0.009321
g__norank_f__Gemmataceae	0.004143	0.0148	0.005724	0.01146	0.5719	0.7022	-0.008151	0.005887	-0.001581
g__norank_f__norank_o__S085	0.003707	0.01452	0.006133	0.01544	0.04427	0.2239	-0.01068	0.004961	-0.002426
g__unclassified_f__Prevotellaceae	0.009813	0.02475	0	0	0.01276	0.09261	0.002399	0.01886	0.009812
g__Peptoniphilus	0.009377	0.0388	0.0004089	0.001467	0.195	0.4911	0.0004086	0.02464	0.008967
g__Reyranella	0.004034	0.01195	0.005588	0.00897	0.02306	0.1396	-0.007086	0.004253	-0.001553
g__Aliterella	0.009595	0.02985	0	0	0.00394	0.03769	0.002072	0.02333	0.009596
g__Moellerella	0.009595	0.0229	0	0	0.01277	0.09261	0.002835	0.01864	0.009595
g__norank_f__Caldilineaceae	0.006978	0.01735	0.00259	0.01025	0.2368	0.4911	-0.002671	0.01243	0.004389
g__Asteroleplasma	0.009159	0.02699	0.0001363	0.0006677	0.01458	0.1035	0.001608	0.02072	0.009022
g__Clostridium_sensu_stricto_7	0	0	0.009268	0.04136	0.05103	0.2245	-0.02685	0	-0.009268
g__Atopobium	0.006106	0.02929	0.003135	0.01399	0.8482	0.9315	-0.007741	0.0163	0.002971
g__Candidatus_Alysiosphaera	0.004034	0.01019	0.005179	0.0164	0.7103	0.8275	-0.009104	0.00526	-0.001145
g__Peptostreptococcus	0.0003271	0.001792	0.008859	0.03494	0.1925	0.4911	-0.02505	0.0003271	-0.008532
g__unclassified_f__Oxalobacteraceae	0.007196	0.0121	0.001908	0.006094	0.003479	0.03533	0.0006267	0.01036	0.005287
g__norank_f__norank_o__Microtrichales	0.001308	0.00443	0.007769	0.02122	0.2321	0.4911	-0.01578	0.0006275	-0.00646
g__Oxalobacter	0.005234	0.01135	0.003816	0.009629	0.6095	0.7416	-0.004525	0.006951	0.001417
g__norank_f__Obscuribacteraceae	0.007414	0.01146	0.001635	0.002728	0.049	0.2245	0.002099	0.01036	0.005779
g__Terrimicrobium	0.008941	0.04241	0	0	0.06863	0.2761	0.000109	0.02507	0.008939
g__norank_f__norank_o__Subgroup_2	0.004252	0.02209	0.004634	0.007949	0.00726	0.06069	-0.007278	0.009865	-0.000382
g__Bosea	0.007523	0.0163	0.00109	0.005341	0.01119	0.08678	0.0009814	0.01341	0.006433
g__norank_f__norank_o__norank_c__norank_p__MBNT15	0.004252	0.01865	0.004361	0.01449	0.7985	0.9079	-0.008532	0.009104	-0.0001092
g__norank_f__TRA3-20	0	0	0.008586	0.01628	1.747e-05	0.0003781	-0.01622	-0.003135	-0.008586
g__Granulicatella	0.003925	0.009658	0.004634	0.0154	0.7774	0.8908	-0.008287	0.005643	-0.0007085
g__norank_f__Myxococcaceae	0.006651	0.02546	0.001635	0.006752	0.7952	0.9064	-0.002617	0.01624	0.005014
g__unclassified_o__Burkholderiales	0.007523	0.02491	0.0006815	0.001665	0.9214	0.9371	0.0001092	0.01741	0.006841
g__Thermomonas	0.005997	0.01414	0.002181	0.009335	0.1697	0.486	-0.002317	0.01006	0.003816
g__norank_f__LWQ8	0.006651	0.02208	0.001499	0.004311	0.8658	0.9315	-0.001499	0.01409	0.005152
g__norank_f__Bacteroidetes_vadinHA17	0.002726	0.01432	0.005315	0.01086	0.03298	0.1893	-0.008613	0.004388	-0.002589
g__Auricoccus-Abyssicoccus	0.007959	0.02052	0	0	0.007139	0.06046	0.002071	0.01679	0.007959
g__norank_f__norank_o__C0119	0.005125	0.01571	0.002726	0.007132	0.8471	0.9315	-0.003298	0.008886	0.002399
g__Coriobacteriaceae_UCG-002	0.007305	0.02215	0.0005452	0.002671	0.01809	0.1255	0.0009813	0.01647	0.006762
g__Candidatus_Udaeobacter	0.005888	0.01855	0.001908	0.006319	0.6023	0.7341	-0.001881	0.01224	0.003979
g__Dietzia	0.006978	0.01253	0.0008177	0.00221	0.01636	0.1149	0.001962	0.01118	0.00616
g__Pleomorphomonas	0.007741	0.02407	0	0	0.03942	0.2074	0.00109	0.01755	0.00774
g__Roseobacter_clade_CHAB-I-5_lineage	0.006978	0.02075	0.0005452	0.002084	0.3106	0.5359	0.000409	0.01516	0.006433
g__Eubacterium_siraeum_group	0.007523	0.02232	0	0	0.007139	0.06046	0.001527	0.01669	0.007525
g__Clostridium_sensu_stricto_13	0.005561	0.02547	0.001908	0.008677	0.863	0.9315	-0.004334	0.01529	0.003653
g__norank_f__Roseiflexaceae	0.004579	0.00853	0.002862	0.008751	0.2651	0.4911	-0.003435	0.006051	0.001717
g__norank_f__norank_o__norank_c__Gitt-GS-136	0.001417	0.005273	0.005997	0.01824	0.2719	0.4911	-0.01262	0.001499	-0.004579
g__Hathewaya	0	0	0.00736	0.03605	0.2798	0.4911	-0.02207	0	-0.007358
g__Limnohabitans	0	0	0.00736	0.03605	0.2798	0.4911	-0.02943	0	-0.007358
g__Qipengyuania	0.002617	0.005851	0.004634	0.00969	0.8832	0.9315	-0.006541	0.002235	-0.002017
g__Limnobacter	0.005561	0.012	0.001635	0.005624	0.1736	0.4911	-0.0004095	0.009267	0.003925
g__norank_f__Lentimicrobiaceae	0.007196	0.03145	0	0	0.2112	0.4911	0	0.02224	0.007195
g__unclassified_p__Proteobacteria	0.006869	0.01243	0.0001363	0.0006677	0.003652	0.03571	0.002644	0.01164	0.006733
g__Amnipila	0.006106	0.02708	0.0008177	0.004006	0.1603	0.464	-0.001418	0.01657	0.005288
g__Nocardiopsis	0.006651	0.01436	0.0002726	0.0009235	0.01028	0.0803	0.00199	0.01167	0.006378
g__norank_f__norank_o__norank_c__norank_p__SAR324_cladeMarine_group_B	0.001308	0.007166	0.005588	0.0174	0.2199	0.4911	-0.01322	0.001744	-0.00428
g__Victivallis	0.00447	0.01973	0.002317	0.005826	0.2298	0.4911	-0.002835	0.01044	0.002152
g__norank_f__Methyloligellaceae	0.002835	0.01432	0.003816	0.01094	0.1366	0.4072	-0.007633	0.006351	-0.0009814
g__Finegoldia	0.006542	0.01181	0	0	0.00114	0.01394	0.002726	0.01101	0.006542
g__Caulobacter	0.005452	0.02207	0.00109	0.00249	0.8624	0.9315	-0.0007633	0.01382	0.00436
g__Anaerofilum	0.001745	0.007122	0.00477	0.02069	0.4997	0.6264	-0.01295	0.003216	-0.003026
g__norank_f__Geminicoccaceae	0.002508	0.008135	0.003952	0.01065	0.2973	0.5184	-0.006814	0.003271	-0.001445
g__norank_f__norank_o__norank_c__norank_p__NB1-j	0.001745	0.005872	0.004634	0.01488	0.2921	0.51	-0.01003	0.002072	-0.002889
g__norank_f__Isosphaeraceae	0.006215	0.01807	0.0001363	0.0006677	0.04251	0.2199	0.001117	0.01371	0.006078
g__norank_f__norank_o__norank_c__norank_p__Firmicutes	0.0007632	0.002936	0.005588	0.01933	0.03763	0.2074	-0.0133	0.0004634	-0.004825
g__Lautropia	0.006324	0.01852	0	0	0.01274	0.09261	0.001309	0.01407	0.006324
g__Gemmatimonas	0.00338	0.01192	0.002862	0.008426	0.9643	0.9695	-0.004661	0.006079	0.0005179
g__norank_f__Chroococcidiopsaceae	0.006215	0.01655	0	0	0.01277	0.09261	0.001199	0.01287	0.006215
g__Morganella	0.006215	0.01873	0	0	0.02255	0.1372	0.0009814	0.01439	0.006215
g__MND1	0.003598	0.008562	0.00259	0.007087	0.5026	0.6282	-0.002944	0.005289	0.001009
g__norank_f__norank_o__norank_c__OLB14	0.004143	0.01485	0.002044	0.006739	0.3673	0.5359	-0.002862	0.008695	0.002099
g__norank_f__norank_o__norank_c__JG30-KF-CM66	0.002617	0.008819	0.003544	0.009298	0.3224	0.5359	-0.006051	0.003871	-0.0009268
g__norank_f__Neisseriaceae	0.005997	0.01542	0.0001363	0.0006677	0.02512	0.1507	0.001145	0.01218	0.005861
g__Cellvibrio	0.004361	0.01356	0.001772	0.005102	0.9252	0.9394	-0.00199	0.00864	0.002589
g__unclassified_f__Hungateiclostridiaceae	0.00109	0.005972	0.005043	0.0103	0.002229	0.02392	-0.008857	0.0005452	-0.003952
g__Lachnospiraceae_UCG-004	0.006106	0.01872	0	0	0.007131	0.06046	0.001199	0.01341	0.006106
g__Holdemania	0.005125	0.01004	0.000954	0.002455	0.1214	0.3665	0.0008178	0.007905	0.004171
g__Spirosoma	0.005997	0.01549	0	0	0.007142	0.06046	0.001635	0.01243	0.005997
g__unclassified_c__Bacteroidia	0.004688	0.01809	0.001227	0.006009	0.677	0.8008	-0.002453	0.01134	0.003461
g__Thermocrispum	0.005888	0.03104	0	0	0.2112	0.4911	0	0.01745	0.005888
g__Microcoleus_SAG_1449-1a	0.005888	0.03225	0	0	0.3914	0.5359	0	0.01766	0.005886
g__unclassified_f__Saccharimonadaceae	0.003162	0.009622	0.002726	0.008335	0.7142	0.8313	-0.004525	0.005615	0.000436
g__norank_f__norank_o__PeM15	0.0009813	0.003115	0.004906	0.01333	0.08282	0.3225	-0.009977	0.0003271	-0.003925
g__norank_f__Ilumatobacteraceae	0.002835	0.004839	0.002998	0.008065	0.3894	0.5359	-0.004279	0.003053	-0.0001631
g__norank_f__norank_o__norank_c__Subgroup_25	0.005015	0.01395	0.0008177	0.002934	0.3034	0.5284	-5.423e-05	0.01014	0.004198
g__Geobacillus	0.004579	0.01514	0.001227	0.003712	0.1473	0.4301	-0.0007629	0.009594	0.003353
g__Cetobacterium	0.005234	0.02805	0.0005452	0.002084	0.848	0.9315	-0.001145	0.01534	0.004687
g__Azohydromonas	0.005343	0.01479	0.0004089	0.002003	0.03084	0.1793	0.0006543	0.01036	0.004934
g__norank_f__norank_o__SJA-15	0.004252	0.01364	0.001499	0.005102	0.5766	0.7061	-0.001691	0.00785	0.002753
g__Niveispirillum	0.00567	0.01705	0	0	0.02255	0.1372	0.0007631	0.01232	0.00567
g__unclassified_f__Micrococcaceae	0.004688	0.0104	0.000954	0.002041	0.1361	0.4072	0.0005449	0.007959	0.003734
g__Nitrospira	0.002181	0.008431	0.003407	0.008653	0.1714	0.4886	-0.005969	0.003462	-0.001226
g__Family_XIII_AD3011_group	0.00447	0.01144	0.00109	0.003818	0.1513	0.44	-0.0005449	0.008532	0.00338
g__Coprobacter	0.0002181	0.001194	0.005315	0.02604	0.8732	0.9315	-0.01595	0.0004361	-0.005099
g__norank_f__BIrii41	0.003053	0.0119	0.002453	0.008367	0.8933	0.9315	-0.004089	0.006597	0.0005997
g__unclassified_f__Acetobacteraceae	0.004143	0.01972	0.001363	0.004195	0.5508	0.6802	-0.002345	0.01087	0.002779
g__Microlunatus	0.00447	0.01004	0.000954	0.002455	0.2014	0.4911	0.0002724	0.007278	0.003516
g__norank_f__Comamonadaceae	0.002617	0.007409	0.002726	0.006729	0.9679	0.9723	-0.00398	0.003679	-0.0001093
g__Dechloromonas	0.002617	0.01043	0.002726	0.01077	0.8357	0.9315	-0.006352	0.005124	-0.0001093
g__norank_f__Rhodocyclaceae	0.005343	0.01833	0	0	0.01276	0.09261	0.0007633	0.01254	0.005343
g__Prauserella	0.005343	0.01647	0	0	0.01274	0.09261	0.0009814	0.01189	0.005343
g__Pajaroellobacter	0.004361	0.009769	0.000954	0.003407	0.2475	0.4911	5.576e-05	0.007333	0.003408
g__norank_f__norank_o__norank_c__norank_p__Sva0485	0.00109	0.004884	0.004225	0.01259	0.4361	0.5774	-0.008449	0.001418	-0.003134
g__Limnochorda	0.005015	0.02456	0.0002726	0.001335	0.677	0.8008	-0.0005452	0.01396	0.004743
g__Lachnospiraceae_XPB1014_group	0.005125	0.02807	0.0001363	0.0006677	0.9153	0.9315	-0.0004089	0.02022	0.004987
g__Pediococcus	0.004579	0.008701	0.0006815	0.001924	0.05102	0.2245	0.001008	0.007305	0.003898
g__unclassified_c__Anaerolineae	0.004579	0.02508	0.0006815	0.003338	0.9153	0.9315	-0.002044	0.01374	0.003899
g__CHKCI001	0.005234	0.02184	0	0	0.1196	0.362	0	0.01527	0.005234
g__Acetobacter	0.005234	0.01528	0	0	0.03942	0.2074	0.0008724	0.01101	0.005234
g__Iamia	0.00338	0.008696	0.001772	0.004821	0.9352	0.9474	-0.001854	0.005124	0.001608
g__Roseisolibacter	0.005125	0.01177	0	0	0.003938	0.03769	0.001418	0.009813	0.005125
g__Cnuella	0.004143	0.01361	0.000954	0.004674	0.2606	0.4911	-0.0009541	0.009077	0.003189
g__Brachymonas	0.004688	0.01749	0.0004089	0.002003	0.4208	0.5634	-0.0007087	0.01167	0.00428
g__Kineosporia	0.004688	0.01611	0.0004089	0.001467	0.02839	0.168	0.0004634	0.0109	0.00428
g__Proteus	0.005015	0.02325	0	0	0.03942	0.2074	0.000109	0.01396	0.005017
g__norank_f__Spirosomaceae	0.004906	0.02567	0	0	0.2112	0.4911	0	0.01451	0.004908
g__Syner-01	0	0	0.004906	0.01398	0.02256	0.1372	-0.01131	-0.0002726	-0.004907
g__Pedomicrobium	0.0006542	0.002634	0.004225	0.009376	0.1105	0.362	-0.007824	-8.204e-05	-0.003571
g__norank_f__Chitinophagaceae	0.002835	0.005615	0.002044	0.004071	0.9537	0.9617	-0.001744	0.003325	0.0007905
g__unclassified_f__Devosiaceae	0.004034	0.01457	0.0008177	0.00221	0.6017	0.7341	-0.0009268	0.009322	0.003216
g__Muribaculum	0.004579	0.01439	0.0002726	0.001335	0.399	0.5436	-0.0002726	0.01096	0.004307
g__unclassified_o__Microtrichales	0.004252	0.01742	0.0005452	0.002084	0.8933	0.9315	-0.000954	0.01098	0.003707
g__norank_f__norank_o__Ardenticatenales	0.001526	0.007766	0.003271	0.01057	0.4567	0.5958	-0.006814	0.003161	-0.001745
g__Yersinia	0.003271	0.01445	0.001499	0.004821	0.5508	0.6802	-0.002399	0.007741	0.001771
g__UBA1819	0.00338	0.008568	0.001363	0.006017	0.3552	0.5359	-0.002263	0.005888	0.002017
g__Solibacillus	0.00447	0.01144	0.0002726	0.0009235	0.1902	0.4911	0.0008723	0.008777	0.004198
g__Virgibacillus	0.00447	0.01329	0.0002726	0.001335	0.08367	0.3248	0.0002726	0.009759	0.004198
g__norank_f__norank_o__norank_c__Thermodesulfovibrionia	0.0003271	0.001792	0.004361	0.01468	0.1925	0.4911	-0.01145	0.0003271	-0.004034
g__Tundrisphaera	0.004688	0.01553	0	0	0.03942	0.2074	0.0003271	0.0109	0.004688
g__DNF00809	0.004252	0.01896	0.0004089	0.002003	0.677	0.8008	-0.0008177	0.01276	0.003843
g__Mesorhizobium	0.002726	0.008764	0.001908	0.00617	0.6933	0.8157	-0.002862	0.004906	0.0008177
g__norank_f__norank_o__11-24	0.002181	0.007204	0.002453	0.007104	0.9643	0.9695	-0.00436	0.00338	-0.0002721
g__Chroococcidiopsis_PCC_7203	0.004361	0.009423	0.0002726	0.001335	0.005288	0.04748	0.001145	0.008231	0.004088
g__Sneathia	0.004579	0.02388	0	0	0.2112	0.4911	0	0.01352	0.004578
g__Leptotrichia	0.003489	0.01171	0.00109	0.003566	0.8815	0.9315	-0.001226	0.007333	0.002399
g__Alcaligenes	0.0003271	0.001792	0.004225	0.01131	0.09319	0.3535	-0.008668	5.453e-05	-0.003898
g__Rhizobacter	0.003053	0.01551	0.001499	0.003475	0.2717	0.4911	-0.002398	0.008015	0.001554
g__Peredibacter	0.003162	0.006736	0.001363	0.004717	0.1714	0.4886	-0.001036	0.004798	0.001799
g__Eubacterium_ventriosum_group	0.004361	0.009305	0.0001363	0.0006677	0.04253	0.2199	0.001199	0.008015	0.004225
g__Silanimonas	0.00447	0.01267	0	0	0.0686	0.2761	0.0003271	0.009594	0.00447
g__Renibacterium	0.003598	0.01067	0.0008177	0.002411	0.4525	0.5926	-0.0003548	0.007414	0.00278
g__Steroidobacter	0.001417	0.005131	0.002998	0.008123	0.4559	0.5953	-0.005397	0.001799	-0.001581
g__norank_f__norank_o__norank_c__norank_p__WPS-2	0.003162	0.01022	0.001227	0.006009	0.2756	0.4911	-0.002153	0.006433	0.001935
g__norank_f__norank_o__norank_c__norank_p__Armatimonadota	0.003707	0.01368	0.0006815	0.002359	0.822	0.929	-0.0009813	0.008532	0.003026
g__UCG-003	0.004361	0.01258	0	0	0.02254	0.1372	0.0007631	0.009267	0.004361
g__norank_f__norank_o__norank_c__norank_p__Latescibacterota	0.000109	0.0005972	0.004225	0.01502	0.08984	0.3467	-0.01077	-2.725e-05	-0.004116
g__Legionella	0.0007632	0.002381	0.003544	0.006392	0.03434	0.1962	-0.00556	-0.0005718	-0.00278
g__Nordella	0.003053	0.01551	0.001227	0.003585	0.4832	0.6127	-0.002153	0.008287	0.001827
g__unclassified_f__Parachlamydiaceae	0.003707	0.0203	0.0005452	0.001575	0.2346	0.4911	-0.00109	0.01085	0.003162
g__Dyella	0.0005452	0.002986	0.00368	0.006421	0.002042	0.02304	-0.00586	-0.0004094	-0.003135
g__Clostridium_sensu_stricto_12	0.002726	0.006018	0.001499	0.005455	0.4367	0.5776	-0.002399	0.004171	0.001227
g__norank_f__norank_o__norank_c__S0134_terrestrial_group	0.001635	0.005416	0.00259	0.00824	0.7037	0.8272	-0.00496	0.002509	-0.0009537
g__Mesotoga	0	0	0.004225	0.01496	0.1166	0.362	-0.01118	0	-0.004225
g__Methyloversatilis	0.003925	0.01098	0.0002726	0.001335	0.1422	0.4181	0.0003272	0.008068	0.003652
g__Alsobacter	0.003925	0.0203	0.0002726	0.001335	0.6931	0.8157	-0.0005997	0.01428	0.003652
g__Archangium	0.001199	0.005466	0.002998	0.008888	0.4463	0.5856	-0.006351	0.002017	-0.001799
g__Dokdonella	0.0004361	0.002389	0.00368	0.007238	0.02081	0.1372	-0.00638	-0.0004912	-0.003244
g__unclassified_o__Cyanobacteriales	0.004034	0.01235	0	0	0.06863	0.2761	0.0003271	0.009158	0.004034
g__norank_f__Pseudonocardiaceae	0.004034	0.0133	0	0	0.0686	0.2761	0.0002181	0.009159	0.004034
g__norank_f__norank_o__norank_c__Acidimicrobiia	0.002617	0.007938	0.001363	0.005449	0.3871	0.5359	-0.00229	0.005505	0.001253
g__Sutterella	0.003162	0.007057	0.0008177	0.001739	0.7854	0.8982	-8.193e-05	0.005098	0.002344
g__Sedimentibacter	0.0009813	0.005375	0.002998	0.01002	0.02431	0.1465	-0.006678	0.001717	-0.002017
g__Dinghuibacter	0.001526	0.007224	0.002453	0.007969	0.4997	0.6264	-0.004825	0.003053	-0.0009269
g__Holdemanella	0.003271	0.007826	0.0006815	0.002725	0.21	0.4911	-0.0001362	0.005779	0.00259
g__Asanoa	0.001635	0.004525	0.002317	0.007563	1	1	-0.004361	0.002289	-0.0006813
g__unclassified_o__Saccharimonadales	0.00338	0.01204	0.0005452	0.002084	0.7952	0.9064	-0.0008722	0.007632	0.002835
g__Candidatus_Kuenenia	0.003925	0.01018	0	0	0.02254	0.1372	0.0008723	0.008068	0.003925
g__Caproiciproducens	0.0007632	0.003612	0.003135	0.006505	0.01511	0.1066	-0.005478	2.78e-05	-0.002371
g__Colidextribacter	0.003598	0.00954	0.0002726	0.001335	0.08099	0.3163	0.0003816	0.007469	0.003325
g__norank_f__AKIW781	0.003816	0.00953	0	0	0.02255	0.1372	0.0007634	0.007414	0.003816
g__Jatrophihabitans	0.00338	0.0124	0.0004089	0.002003	0.4208	0.5634	-0.0004089	0.008532	0.002971
g__Terrimonas	0.002944	0.009807	0.0008177	0.001739	0.3823	0.5359	-0.0008179	0.006078	0.002126
g__norank_f__Blastocatellaceae	0.002944	0.01194	0.0008177	0.004006	0.4208	0.5634	-0.001581	0.007469	0.002126
g__norank_f__A21b	0.003489	0.0109	0.0002726	0.001335	0.1422	0.4181	-5.453e-05	0.007796	0.003217
g__Candidatus_Xiphinematobacter	0.002508	0.01026	0.001227	0.003712	0.9524	0.9612	-0.001935	0.005861	0.001282
g__norank_f__JG30-KF-AS9	0.002072	0.008438	0.001635	0.006752	0.863	0.9315	-0.00338	0.004798	0.0004362
g__Anaerosinus	0.003707	0.0203	0	0	0.3914	0.5359	0	0.01112	0.003707
g__Parvibaculum	0.003707	0.00647	0	0	0.001131	0.01394	0.001636	0.006324	0.003707
g__norank_f__Sporichthyaceae	0	0	0.00368	0.009898	0.02256	0.1372	-0.008041	-0.000545	-0.00368
g__Dermacoccus	0.003271	0.009212	0.0004089	0.001467	0.1999	0.4911	0.0001908	0.00695	0.002862
g__Sphingoaurantiacus	0.003271	0.01297	0.0004089	0.002003	0.4098	0.5548	-0.0004906	0.00875	0.002862
g__Subgroup_10	0.00229	0.008974	0.001363	0.004617	0.8933	0.9315	-0.002044	0.004962	0.0009272
g__norank_f__norank_o__norank_c__Subgroup_18	0.0006542	0.003583	0.002998	0.009298	0.2059	0.4911	-0.006296	0.001145	-0.002344
g__Sh765B-TzT-35	0.003489	0.01911	0.0001363	0.0006677	0.9153	0.9315	-0.0002726	0.01047	0.003354
g__Edaphobaculum	0.003598	0.009145	0	0	0.02254	0.1372	0.000872	0.007087	0.003598
g__CAG-352	0.003598	0.00705	0	0	0.002132	0.02315	0.001635	0.006651	0.003598
g__Cephalothrix_SAG_75.79	0.003598	0.01971	0	0	0.3914	0.5359	0	0.01079	0.003597
g__unclassified_f__Vicinamibacteraceae	0.003162	0.009999	0.0004089	0.001467	0.7686	0.8837	-0.0002726	0.006869	0.002753
g__norank_f__Simkaniaceae	0	0	0.003544	0.006392	0.0003072	0.004828	-0.00627	-0.001363	-0.003544
g__norank_f__Holophagaceae	0	0	0.003544	0.007213	0.00183	0.02118	-0.006405	-0.0009539	-0.003543
g__Tumebacillus	0.002726	0.007877	0.0008177	0.003376	0.3552	0.5359	-0.0008718	0.005125	0.001908
g__Candidatus_Arthromitus	0.003489	0.009524	0	0	0.02255	0.1372	0.0005452	0.007414	0.003489
g__Fenollaria	0.003489	0.01256	0	0	0.06863	0.2761	0.0002181	0.008504	0.003489
g__Pseudoalteromonas	0.003489	0.009088	0	0	0.02251	0.1372	0.0006542	0.006869	0.003489
g__JGI_0001001-H03	0.002399	0.01314	0.00109	0.002999	0.2346	0.4911	-0.001908	0.006924	0.001308
g__Candidatus_Riegeria	0.003489	0.01581	0	0	0.2112	0.4911	0	0.009813	0.003489
g__Desulfatiglans	0.002617	0.01433	0.0008177	0.003376	0.4694	0.5981	-0.001635	0.007714	0.001799
g__norank_f__Saprospiraceae	0.0009813	0.002737	0.002453	0.009163	0.4649	0.5981	-0.005696	0.001417	-0.001472
g__unclassified_c__Gammaproteobacteria	0.001526	0.004684	0.001908	0.007341	0.5409	0.671	-0.004225	0.002534	-0.000382
g__norank_f__norank_o__Syntrophobacterales	0	0	0.003407	0.01226	0.05103	0.2245	-0.008723	0	-0.003407
g__Blastocatella	0.002835	0.009516	0.0005452	0.001575	0.6519	0.7844	-0.0004634	0.006269	0.00229
g__Olsenella	0.00338	0.008568	0	0	0.03944	0.2074	0.000872	0.006869	0.00338
g__norank_f__Nannocystaceae	0.00338	0.01851	0	0	0.3914	0.5359	0	0.01014	0.00338
g__unclassified_o__Elsterales	0.00229	0.009533	0.00109	0.005341	0.7094	0.8275	-0.002617	0.005234	0.001199
g__Nosocomiicoccus	0.00338	0.008216	0	0	0.02253	0.1372	0.0007631	0.006651	0.00338
g__Aquimonas	0.00338	0.01732	0	0	0.2112	0.4911	0	0.009704	0.00338
g__unclassified_o__Rickettsiales	0.001308	0.004084	0.002044	0.01002	0.4664	0.5981	-0.00526	0.002398	-0.000736
g__Anoxybacillus	0.003053	0.006424	0.0002726	0.0009235	0.06609	0.2761	0.0006815	0.005124	0.00278
g__norank_f__norank_o__norank_c__norank_p__Desulfobacterota	0.0009813	0.003452	0.002317	0.007054	0.2906	0.5081	-0.004715	0.001172	-0.001336
g__Ellin6067	0.001526	0.008361	0.001772	0.00501	0.2347	0.4911	-0.003544	0.004034	-0.0002455
g__Christensenella	0.00109	0.003873	0.002181	0.006729	0.5022	0.6282	-0.004279	0.00139	-0.00109
g__unclassified_f__Alcaligenaceae	0.003271	0.01792	0	0	0.3914	0.5359	0	0.009813	0.003271
g__Salinicola	0.003271	0.01792	0	0	0.3914	0.5359	0	0.009813	0.003271
g__Sphaerochaeta	0	0	0.003271	0.01534	0.1166	0.362	-0.009675	0	-0.003271
g__Azoarcus	0.003271	0.006074	0	0	0.003932	0.03769	0.001308	0.00556	0.003271
g__Prevotellaceae_UCG-003	0.003271	0.0139	0	0	0.1196	0.362	0	0.009158	0.003271
g__JGI-0000079-D21	0	0	0.003271	0.0134	0.05103	0.2245	-0.009268	0	-0.003271
g__GKS98_freshwater_group	0	0	0.003271	0.01469	0.1166	0.362	-0.01009	0	-0.003271
g__Myroides	0.003271	0.009981	0	0	0.03944	0.2074	0.000436	0.007196	0.003271
g__Geomicrobium	0.003271	0.009212	0	0	0.03944	0.2074	0.0004361	0.006542	0.003271
g__norank_f__Weeksellaceae	0.003271	0.00846	0	0	0.03942	0.2074	0.0006542	0.006542	0.003271
g__SWB02	0.001635	0.008958	0.001635	0.005541	0.4693	0.5981	-0.003272	0.004088	-4.583e-07
g__Polynucleobacter	0.000109	0.0005972	0.003135	0.01233	0.4173	0.5626	-0.008395	0.0002181	-0.003026
g__norank_f__norank_o__norank_c__bacteriap25	0.000109	0.0005972	0.003135	0.01267	0.09309	0.3535	-0.008723	-2.725e-05	-0.003026
g__unclassified_f__Solirubrobacteraceae	0.002835	0.007766	0.0004089	0.002003	0.1511	0.44	-0.0001366	0.005806	0.002426
g__Micromonospora	0.002399	0.008544	0.0008177	0.003376	0.3709	0.5359	-0.001253	0.005206	0.001581
g__Prevotellaceae_NK3B31_group	0.002399	0.009904	0.0008177	0.004006	0.4433	0.5822	-0.001636	0.005779	0.001581
g__norank_f__norank_o__norank_c__Dojkabacteria	0.002944	0.01612	0.0002726	0.001335	0.9153	0.9315	-0.0008178	0.008832	0.002671
g__Sediminibacterium	0.0008723	0.003638	0.002317	0.003122	0.00775	0.06276	-0.00308	0.0005182	-0.001445
g__Clostridioides	0.003162	0.008305	0	0	0.01275	0.09261	0.0007633	0.00676	0.003162
g__norank_f__Verrucomicrobiaceae	0.003162	0.01284	0	0	0.1196	0.362	0	0.008286	0.003162
g__Woeseia	0	0	0.003135	0.008212	0.02256	0.1372	-0.006542	-0.0008179	-0.003135
g__Sphingorhabdus	0	0	0.003135	0.01335	0.05103	0.2245	-0.009131	0	-0.003135
g__Ohtaekwangia	0.002726	0.007394	0.0004089	0.002003	0.1422	0.4181	-0.0001637	0.005452	0.002317
g__Lentimicrobium	0.00109	0.004237	0.002044	0.008059	0.4997	0.6264	-0.005043	0.001935	-0.0009539
g__norank_f__norank_o__DS-100	0.001635	0.006695	0.001499	0.006099	0.849	0.9315	-0.003244	0.003762	0.0001362
g__norank_f__AKYH767	0.0006542	0.003583	0.002453	0.007104	0.1037	0.362	-0.005043	0.001036	-0.001799
g__Dongia	0.001199	0.005398	0.001908	0.00333	0.03857	0.2074	-0.00278	0.001881	-0.0007085
g__Phreatobacter	0.002399	0.009169	0.0006815	0.003338	0.677	0.8008	-0.001362	0.005887	0.001717
g__unclassified_f__Gemmatimonadaceae	0.002399	0.01193	0.0006815	0.003338	0.4432	0.5822	-0.001362	0.006651	0.001717
g__Limibaculum	0.002944	0.01278	0.0001363	0.0006677	0.4098	0.5548	-0.0001363	0.008477	0.002807
g__Ilumatobacter	0.001308	0.007166	0.001772	0.007345	0.2346	0.4911	-0.00477	0.003516	-0.0004634
g__Mucilaginibacter	0.003053	0.01271	0	0	0.2112	0.4911	0	0.008722	0.003053
g__mle1-7	0.002072	0.01135	0.000954	0.003268	0.4694	0.5981	-0.002044	0.005806	0.001118
g__norank_f__Micropepsaceae	0.001635	0.007814	0.001363	0.004305	0.4996	0.6264	-0.002726	0.003979	0.0002723
g__Prevotellaceae_UCG-004	0	0	0.002998	0.01208	0.05103	0.2245	-0.008178	0	-0.002998
g__Trichococcus	0.00109	0.002326	0.001908	0.005861	0.6465	0.7793	-0.003625	0.001281	-0.0008177
g__norank_f__NS9_marine_group	0.00229	0.01254	0.0006815	0.003338	0.9153	0.9315	-0.002044	0.006869	0.001608
g__Catenibacterium	0.002835	0.01119	0.0001363	0.0006677	0.2461	0.4911	-5.451e-05	0.007932	0.002699
g__Oribacterium	0.002835	0.007907	0.0001363	0.0006677	0.08099	0.3163	0.0004087	0.006269	0.002699
g__Ruania	0.001199	0.00482	0.001772	0.007345	0.9643	0.9695	-0.004525	0.002562	-0.0005723
g__unclassified_o__Peptostreptococcales-Tissierellales	0.001199	0.00338	0.001772	0.007345	0.6725	0.8008	-0.003653	0.001962	-0.0005725
g__unclassified_c__Actinobacteria	0.001199	0.004584	0.001772	0.005369	0.4997	0.6264	-0.003298	0.001963	-0.0005724
g__Modestobacter	0.002399	0.005694	0.0005452	0.002084	0.2099	0.4911	-0.0001639	0.004006	0.001853
g__unclassified_f__Enterobacteriaceae	0.002944	0.005785	0	0	0.00113	0.01394	0.001199	0.005016	0.002944
g__norank_f__Prevotellaceae	0.002944	0.009145	0	0	0.06863	0.2761	0.000109	0.006868	0.002944
g__Eremococcus	0.002944	0.01185	0	0	0.2112	0.4911	0	0.007851	0.002944
g__Brevifollis	0.002944	0.01494	0	0	0.2112	0.4911	0	0.008613	0.002944
g__unclassified_f__Succinivibrionaceae	0.002944	0.01612	0	0	0.3914	0.5359	0	0.008832	0.002944
g__Leeia	0.002944	0.0116	0	0	0.2112	0.4911	0	0.007741	0.002944
g__norank_f__norank_o__Candidatus_Kaiserbacteria	0.002508	0.009199	0.0004089	0.002003	0.2606	0.4911	-0.0005997	0.006324	0.002099
g__norank_f__Microscillaceae	0.0009813	0.005375	0.001908	0.004411	0.05558	0.2421	-0.00327	0.001854	-0.0009264
g__Kribbella	0.0009813	0.005375	0.001908	0.006464	0.4693	0.5981	-0.003817	0.002017	-0.000927
g__Alkanindiges	0.001526	0.005277	0.001363	0.003848	0.7985	0.9079	-0.002125	0.002836	0.000164
g__Sphaerobacter	0	0	0.002862	0.009804	0.1166	0.362	-0.00736	0	-0.002862
g__norank_f__Clostridium_methylpentosum_group	0	0	0.002862	0.006635	0.004295	0.0402	-0.005861	-0.0006814	-0.002862
g__norank_f__Sandaracinaceae	0.0006542	0.002634	0.002181	0.007934	0.7737	0.8876	-0.005179	0.00109	-0.001526
g__Pantoea	0.002835	0.008833	0	0	0.06863	0.2761	0.000109	0.006324	0.002835
g__unclassified_f__Methylophilaceae	0.002835	0.01262	0	0	0.1196	0.362	0	0.007632	0.002835
g__Solirubrobacter	0.002835	0.01327	0	0	0.2112	0.4911	0	0.008504	0.002835
g__Abditibacterium	0.002835	0.01164	0	0	0.1196	0.362	0	0.007959	0.002835
g__Rhodocytophaga	0.002399	0.009368	0.0004089	0.001467	0.7818	0.8951	-0.0004634	0.006078	0.00199
g__hgcI_clade	0.0007632	0.003612	0.002044	0.006009	0.2506	0.4911	-0.003953	0.001281	-0.001281
g__Ureibacillus	0.001963	0.006519	0.0008177	0.001988	0.6017	0.7341	-0.000954	0.003871	0.001145
g__norank_f__norank_o__norank_c__norank_p__RCP2-54	0.001417	0.007764	0.001363	0.003725	0.2346	0.4911	-0.002453	0.003434	5.461e-05
g__ADurb.Bin063-1	0.002072	0.01075	0.0006815	0.001924	0.4887	0.6173	-0.001227	0.005861	0.00139
g__norank_f__norank_o__OPB41	0.0009813	0.005375	0.001772	0.005369	0.2347	0.4911	-0.003816	0.002399	-0.0007904
g__norank_f__Diplorickettsiaceae	0.002181	0.01194	0.0005452	0.001847	0.4693	0.5981	-0.00109	0.006269	0.001635
g__norank_f__norank_o__JGI_0000069-P22	0.002726	0.009054	0	0	0.1196	0.362	0	0.006433	0.002726
g__Pyramidobacter	0.002726	0.01375	0	0	0.2112	0.4911	0	0.007959	0.002726
g__norank_f__norank_o__Subgroup_9	0	0	0.002726	0.01077	0.05103	0.2245	-0.00736	0	-0.002726
g__Tepidiphilus	0.002726	0.01372	0	0	0.1195	0.362	0	0.00785	0.002726
g__norank_f__norank_o__norank_c__PAUC43f_marine_benthic_group	0	0	0.002726	0.007451	0.051	0.2245	-0.005998	0	-0.002726
g__unclassified_p__Firmicutes	0.002726	0.01221	0	0	0.2112	0.4911	0	0.007632	0.002726
g__Methylobacter	0.0008723	0.004778	0.001772	0.006175	0.456	0.5953	-0.003952	0.002127	-0.0008993
g__Fluviicola	0.0004361	0.001869	0.002181	0.003938	0.02878	0.1685	-0.003516	-0.0002724	-0.001744
g__norank_f__norank_o__Micavibrionales	0.002617	0.006508	0	0	0.03942	0.2074	0.0006543	0.005016	0.002617
g__Pseudokineococcus	0.002617	0.007892	0	0	0.0686	0.2761	0.0003271	0.005779	0.002617
g__unclassified_f__Atopobiaceae	0.002617	0.006098	0	0	0.01276	0.09261	0.0007632	0.005015	0.002617
g__Friedmanniella	0.002617	0.01091	0	0	0.0686	0.2761	0.000109	0.007306	0.002617
g__norank_f__norank_o__norank_c__Subgroup_22	0	0	0.00259	0.006887	0.02256	0.1372	-0.005452	-0.0001363	-0.00259
g__norank_f__norank_o__norank_c__Gammaproteobacteria	0	0	0.00259	0.008572	0.05103	0.2245	-0.006132	0	-0.002589
g__unclassified_o__Lachnospirales	0	0	0.00259	0.007594	0.05103	0.2245	-0.00586	0	-0.00259
g__unclassified_f__Rhodanobacteraceae	0	0	0.00259	0.004624	0.0007603	0.01043	-0.004633	-0.000954	-0.002589
g__Simplicispira	0	0	0.00259	0.004723	0.001825	0.02118	-0.004633	-0.0009539	-0.002589
g__Planifilum	0.0006542	0.003025	0.001908	0.004617	0.2507	0.4911	-0.003325	0.0008992	-0.001254
g__TM7x	0.001199	0.006569	0.001363	0.005449	0.4694	0.5981	-0.003271	0.003325	-0.0001636
g__norank_f__norank_o__Bacteroidales	0.002399	0.01314	0.0001363	0.0006677	0.9153	0.9315	-0.0004089	0.007196	0.002262
g__norank_f__Geobacteraceae	0.0002181	0.001194	0.002317	0.01	0.2199	0.4911	-0.00646	0.0003816	-0.002099
g__norank_f__norank_o__B12-WMSP1	0.001963	0.01075	0.0005452	0.002671	0.9153	0.9315	-0.001635	0.006761	0.001418
g__Methylotenera	0.0003271	0.0009981	0.002181	0.006589	0.6783	0.8015	-0.004853	0.0003271	-0.001854
g__Vibrio	0.0008723	0.003738	0.001635	0.008012	0.7423	0.8584	-0.004688	0.001963	-0.0007631
g__Enorma	0.002072	0.007004	0.0004089	0.002003	0.4098	0.5548	-0.0004907	0.004798	0.001663
g__Perlucidibaca	0.002072	0.00878	0.0004089	0.001467	0.8933	0.9315	-0.0006814	0.005532	0.001662
g__Clostridium_sensu_stricto_10	0.0009813	0.004794	0.001499	0.004624	0.4887	0.6173	-0.002861	0.002154	-0.0005174
g__Longimicrobium	0.002181	0.01018	0.0002726	0.001335	0.4319	0.5736	-0.0004361	0.005997	0.001908
g__norank_f__norank_o__0319-7L14	0.0005452	0.002986	0.001908	0.009348	0.8732	0.9315	-0.005724	0.001635	-0.001363
g__norank_f__norank_o__norank_c__P9X2b3D02	0.00229	0.01254	0.0001363	0.0006677	0.9153	0.9315	-0.0002726	0.006869	0.002153
g__Coprococcus	0.002399	0.006814	0	0	0.06863	0.2761	0.0003271	0.005234	0.002399
g__unclassified_f__Xanthobacteraceae	0.002399	0.01314	0	0	0.3914	0.5359	0	0.007196	0.002399
g__Moraxella	0.002399	0.006308	0	0	0.03938	0.2074	0.000436	0.004688	0.002399
g__Rubrivirga	0.002399	0.009169	0	0	0.2112	0.4911	0	0.006324	0.002399
g__Chitinimonas	0.002399	0.008101	0	0	0.1196	0.362	0	0.00567	0.002399
g__Pseudogracilibacillus	0.002399	0.007632	0	0	0.03944	0.2074	0.0004361	0.005779	0.002399
g__Leptolyngbya_ANT.L52.2	0.001963	0.00955	0.0004089	0.002003	0.4432	0.5822	-0.0007087	0.00567	0.001554
g__Luteitalea	0.001417	0.005546	0.000954	0.002638	0.5446	0.6744	-0.001635	0.003052	0.0004633
g__Bauldia	0.001526	0.005415	0.0008177	0.003376	0.8085	0.9185	-0.001635	0.003162	0.0007091
g__Azospira	0.001526	0.006178	0.0008177	0.00277	0.849	0.9315	-0.001417	0.003462	0.0007087
g__Phocea	0	0	0.002317	0.007685	0.02254	0.1372	-0.005724	-0.0001363	-0.002317
g__norank_f__norank_o__norank_c__OM190	0.001745	0.007122	0.0005452	0.002084	0.8933	0.9315	-0.0009541	0.004525	0.001199
g__GOUTA6	0.001745	0.009555	0.0005452	0.002671	0.9153	0.9315	-0.00109	0.005234	0.0012
g__Barnesiella	0.001745	0.007122	0.0005452	0.002671	0.677	0.8008	-0.00109	0.004143	0.001199
g__Terriglobus	0.00229	0.01017	0	0	0.0686	0.2761	0.000109	0.006215	0.00229
g__Scytonema_UCFS19	0.00229	0.01137	0	0	0.2112	0.4911	0	0.006651	0.00229
g__Enteractinococcus	0.00229	0.004946	0	0	0.01274	0.09261	0.0007631	0.004253	0.00229
g__Altererythrobacter	0.00229	0.008246	0	0	0.06863	0.2761	0.000109	0.005996	0.00229
g__Propionibacterium	0.00229	0.01137	0	0	0.2112	0.4911	0	0.006651	0.00229
g__Agromyces	0.001199	0.00338	0.00109	0.004167	0.5986	0.7316	-0.00229	0.001799	0.0001087
g__Anaeromyxobacter	0.0007632	0.003178	0.001499	0.00501	0.4779	0.6066	-0.003244	0.001335	-0.0007363
g__OLB8	0.0003271	0.001792	0.001908	0.005096	0.04973	0.2245	-0.003898	0.000109	-0.001581
g__Ornithinimicrobium	0.001417	0.003292	0.0008177	0.00277	0.278	0.4911	-0.001063	0.002099	0.0005996
g__Citrifermentans	0.001417	0.005546	0.0008177	0.00277	0.8933	0.9315	-0.001499	0.002753	0.0005996
g__Solobacterium	0.002072	0.008611	0.0001363	0.0006677	0.4098	0.5548	-0.0001363	0.00556	0.001935
g__Parvibacter	0.0009813	0.00395	0.001227	0.004184	0.5107	0.6372	-0.002617	0.001854	-0.0002453
g__unclassified_f__Syntrophomonadaceae	0	0	0.002181	0.00576	0.02254	0.1372	-0.004635	-0.0001363	-0.002181
g__Marinibacterium	0	0	0.002181	0.006226	0.05103	0.2245	-0.005043	0	-0.002181
g__Rhodovarius	0.002181	0.007204	0	0	0.06863	0.2761	0.000109	0.005125	0.002181
g__Geothrix	0.002181	0.01194	0	0	0.3914	0.5359	0	0.006542	0.002181
g__norank_f__Kiloniellaceae	0	0	0.002181	0.01068	0.2798	0.4911	-0.006542	0	-0.002181
g__norank_f__norank_o__Dadabacteriales	0	0	0.002181	0.007325	0.05103	0.2245	-0.005588	0	-0.00218
g__Desulfobacca	0	0	0.002181	0.006518	0.051	0.2245	-0.005043	0	-0.002181
g__norank_f__WX65	0	0	0.002181	0.007451	0.02254	0.1372	-0.005451	-0.0001363	-0.002181
g__GCA-900066755	0	0	0.002181	0.007451	0.02254	0.1372	-0.005315	-0.0001363	-0.002181
g__Herbaspirillum	0.002181	0.00639	0	0	0.0686	0.2761	0.000109	0.004689	0.002181
g__unclassified_f__Blastocatellaceae	0.0005452	0.002119	0.001635	0.004725	0.4359	0.5774	-0.003353	0.0006543	-0.00109
g__Syntrophobacter	0.001635	0.008958	0.0005452	0.002671	0.9153	0.9315	-0.001635	0.004906	0.00109
g__norank_f__A0839	0.001745	0.009555	0.0004089	0.002003	0.9153	0.9315	-0.001227	0.005234	0.001336
g__norank_f__Solirubrobacteraceae	0.001745	0.006858	0.0004089	0.002003	0.677	0.8008	-0.0008177	0.004171	0.001336
g__norank_f__norank_o__norank_c__Sericytochromatia	0.001199	0.004073	0.000954	0.003407	0.8482	0.9315	-0.00158	0.002236	0.0002457
g__unclassified_c__Bacilli	0.0007632	0.003178	0.001363	0.005449	0.8181	0.9277	-0.003272	0.001526	-0.0005999
g__Syntrophus	0.0008723	0.004778	0.001227	0.006009	0.8732	0.9315	-0.00368	0.002617	-0.0003543
g__Luteolibacter	0.0008723	0.003638	0.001227	0.003836	0.774	0.8876	-0.002235	0.0018	-0.000354
g__Panacagrimonas	0.002072	0.004743	0	0	0.02251	0.1372	0.0006541	0.003926	0.002072
g__Parvimonas	0.002072	0.00716	0	0	0.0686	0.2761	0.000109	0.004907	0.002072
g__Enteroscipio	0.002072	0.007942	0	0	0.06863	0.2761	0.000109	0.00567	0.002072
g__BSV13	0.002072	0.008438	0	0	0.2112	0.4911	0	0.005561	0.002072
g__Garicola	0.002072	0.01075	0	0	0.2112	0.4911	0	0.006106	0.002072
g__Paludisphaera	0.002072	0.01135	0	0	0.3914	0.5359	0	0.006215	0.002072
g__Acidisoma	0.002072	0.005729	0	0	0.03942	0.2074	0.0003271	0.004361	0.002071
g__UTBCD1	0.0009813	0.005375	0.00109	0.003566	0.2347	0.4911	-0.002317	0.002535	-0.0001088
g__norank_f__norank_o__Aminicenantales	0	0	0.002044	0.005354	0.02256	0.1372	-0.004226	-0.0002726	-0.002044
g__Candidatus_Aquirestis	0	0	0.002044	0.01002	0.2798	0.4911	-0.008177	0	-0.002044
g__Selenomonas	0.001635	0.007327	0.0004089	0.002003	0.6931	0.8157	-0.0008177	0.004252	0.001227
g__Niabella	0.001635	0.007814	0.0004089	0.002003	0.7094	0.8275	-0.0008177	0.00447	0.001226
g__Ramlibacter	0.001635	0.006584	0.0004089	0.002003	0.677	0.8008	-0.0008177	0.003952	0.001226
g__unclassified_f__Streptosporangiaceae	0.001199	0.006569	0.0008177	0.001988	0.1152	0.362	-0.001499	0.003462	0.0003816
g__norank_f__norank_o__Blfdi19	0.001854	0.005932	0.0001363	0.0006677	0.399	0.5436	-0.0001363	0.003925	0.001717
g__norank_f__norank_o__PLTA13	0.0002181	0.001194	0.001772	0.005623	0.1001	0.362	-0.004225	0.0002998	-0.001554
g__norank_f__Longimicrobiaceae	0.001963	0.005672	0	0	0.06863	0.2761	0.0002181	0.00458	0.001963
g__Adhaeribacter	0.001963	0.006405	0	0	0.06863	0.2761	0.000109	0.004689	0.001963
g__Anaerorhabdus_furcosa_group	0.001963	0.01075	0	0	0.3914	0.5359	0	0.005888	0.001963
g__Thiobacillus	0.0008723	0.002967	0.00109	0.003818	0.8899	0.9315	-0.00218	0.001553	-0.000218
g__Sphingopyxis	0.001417	0.00452	0.0005452	0.002671	0.4319	0.5736	-0.0007629	0.002726	0.0008725
g__Sumerlaea	0.001417	0.005612	0.0005452	0.002084	0.822	0.929	-0.0008995	0.003571	0.0008724
g__Ruminiclostridium	0.0004361	0.002389	0.001499	0.005281	0.4299	0.5721	-0.003516	0.000872	-0.001063
g__Rodentibacter	0	0	0.001908	0.009348	0.2798	0.4911	-0.005724	0	-0.001908
g__Aestuariimicrobium	0	0	0.001908	0.006746	0.1166	0.362	-0.005042	0	-0.001908
g__norank_f__Syntrophomonadaceae	0	0	0.001908	0.005861	0.051	0.2245	-0.004771	0	-0.001908
g__Weeksella	0	0	0.001908	0.009348	0.2798	0.4911	-0.005724	0	-0.001908
g__Cupriavidus	0.00109	0.003137	0.0008177	0.001988	0.8326	0.9315	-0.001145	0.00169	0.0002725
g__Rickettsiella	0.001635	0.004006	0.0002726	0.001335	0.1422	0.4181	-1.681e-07	0.002998	0.001363
g__unclassified_c__Desulfuromonadia	0.001745	0.009555	0.0001363	0.0006677	0.9153	0.9315	-0.0004089	0.005234	0.001608
g__norank_f__norank_o__SAR202_clade	0.001745	0.009555	0.0001363	0.0006677	0.9153	0.9315	-0.0004089	0.005234	0.001608
g__Thauera	0.001745	0.004839	0.0001363	0.0006677	0.1421	0.4181	0.000109	0.003488	0.001608
g__Acetitomaculum	0.001745	0.005206	0.0001363	0.0006677	0.2392	0.4911	0	0.003707	0.001608
g__norank_f__AKYG1722	0.0006542	0.00249	0.001227	0.003315	0.4773	0.6064	-0.002126	0.0009813	-0.0005724
g__norank_f__Rhizobiaceae	0.0006542	0.00249	0.001227	0.004184	0.7737	0.8876	-0.002697	0.0009813	-0.000572
g__Actinoplanes	0.001199	0.005981	0.0006815	0.003338	0.7094	0.8275	-0.001935	0.00338	0.0005181
g__Flavisolibacter	0.001199	0.004743	0.0006815	0.002152	0.5446	0.6744	-0.00109	0.002699	0.0005179
g__Natribacillus	0.001854	0.006055	0	0	0.1196	0.362	0	0.004253	0.001854
g__Koukoulia	0.001854	0.005411	0	0	0.0686	0.2761	0.000109	0.004035	0.001854
g__Senegalimassilia	0.001854	0.006175	0	0	0.03938	0.2074	0.0002181	0.004252	0.001854
g__norank_f__Pleomorphomonadaceae	0.001854	0.009553	0	0	0.2112	0.4911	0	0.005452	0.001854
g__unclassified_f__Roseiflexaceae	0.001854	0.007668	0	0	0.2112	0.4911	0	0.005015	0.001853
g__Phenylobacterium	0.001308	0.005053	0.0005452	0.001575	0.8482	0.9315	-0.0008177	0.003053	0.0007633
g__Fischerella_PCC-9339	0.001308	0.005053	0.0005452	0.002671	0.677	0.8008	-0.00109	0.003053	0.0007633
g__Anaerolinea	0.001308	0.007166	0.0005452	0.001847	0.4693	0.5981	-0.00109	0.003925	0.0007631
g__A2	0.0008723	0.00284	0.000954	0.004674	0.4664	0.5981	-0.002426	0.001744	-8.203e-05
g__unclassified_o__Bacillales	0.001417	0.007764	0.0004089	0.002003	0.9153	0.9315	-0.001227	0.004252	0.001008
g__Cytophaga	0.001417	0.005806	0.0004089	0.002003	0.677	0.8008	-0.0008178	0.003517	0.001008
g__Bordetella	0.001417	0.003402	0.0004089	0.002003	0.09775	0.362	-0.0004634	0.002617	0.001008
g__norank_f__Sutterellaceae	0.0009813	0.005375	0.0008177	0.00277	0.4693	0.5981	-0.001635	0.002944	0.0001636
g__Gracilibacillus	0.001526	0.006058	0.0002726	0.001335	0.677	0.8008	-0.0005452	0.004034	0.001254
g__Granulicella	0.001526	0.005549	0.0002726	0.001335	0.4208	0.5634	-0.0004361	0.003489	0.001254
g__unclassified_f__Bacillaceae	0.001526	0.007766	0.0002726	0.001335	0.7094	0.8275	-0.0005452	0.004361	0.001254
g__Cyanobium_PCC-6307	0.0005452	0.002119	0.001227	0.003585	0.278	0.4911	-0.002398	0.0007633	-0.0006812
g__norank_f__Bacteroidales_RF16_group	0	0	0.001772	0.006022	0.1166	0.362	-0.004498	0	-0.001772
g__norank_f__Beggiatoaceae	0	0	0.001772	0.003856	0.009909	0.07832	-0.003407	-0.0004089	-0.001772
g__norank_f__norank_o__norank_c__BD7-11	0	0	0.001772	0.002548	0.0001161	0.002099	-0.002862	-0.0008177	-0.001772
g__norank_f__Synergistaceae	0	0	0.001772	0.005192	0.05103	0.2245	-0.003952	0	-0.001772
g__unclassified_o__Gaiellales	0.00109	0.005972	0.0006815	0.002725	0.4694	0.5981	-0.001499	0.003135	0.000409
g__Magnetospirillum	0.001635	0.003185	0.0001363	0.0006677	0.04388	0.2237	0.0004361	0.002835	0.001499
g__norank_f__norank_o__1-20	0.001745	0.009555	0	0	0.3914	0.5359	0	0.006979	0.001745
g__norank_f__Erysipelatoclostridiaceae	0.001745	0.009555	0	0	0.3914	0.5359	0	0.005234	0.001745
g__norank_f__norank_o__JG36-TzT-191	0.001745	0.006639	0	0	0.2111	0.4911	0	0.004362	0.001745
g__Sporocytophaga	0.001745	0.009555	0	0	0.3914	0.5359	0	0.005234	0.001745
g__Gallicola	0.001745	0.009555	0	0	0.3914	0.5359	0	0.005234	0.001745
g__Komagataeibacter	0.001745	0.007907	0	0	0.2112	0.4911	0	0.005669	0.001744
g__Acidaminococcus	0.001745	0.008957	0	0	0.2112	0.4911	0	0.005233	0.001744
g__Lachnospiraceae_UCG-001	0.001745	0.007122	0	0	0.2112	0.4911	0	0.004797	0.001744
g__unclassified_f__Chthoniobacteraceae	0.001745	0.009555	0	0	0.3914	0.5359	0	0.005234	0.001745
g__Zoogloea	0.0006542	0.003583	0.00109	0.005341	0.8732	0.9315	-0.003271	0.001963	-0.0004361
g__Raoultibacter	0.000109	0.0005972	0.001635	0.004204	0.04265	0.2199	-0.003325	-5.45e-05	-0.001526
g__Candidatus_Koribacter	0.0007632	0.00418	0.000954	0.003541	0.4694	0.5981	-0.002044	0.002017	-0.0001905
g__norank_f__norank_o__norank_c__norank_p__WS2	0.001308	0.007166	0.0004089	0.002003	0.9153	0.9315	-0.001227	0.003925	0.0008994
g__Rhodanobacter	0.0008723	0.004202	0.0008177	0.00277	0.4996	0.6264	-0.001635	0.002017	5.477e-05
g__norank_f__norank_o__norank_c__Gracilibacteria	0.0008723	0.004778	0.0008177	0.002934	0.4694	0.5981	-0.001908	0.002072	5.468e-05
g__Catenibacillus	0.0008723	0.003206	0.0008177	0.002411	0.7985	0.9079	-0.001363	0.001662	5.439e-05
g__Marivita	0.0008723	0.004202	0.0008177	0.00277	0.833	0.9315	-0.001636	0.00199	5.463e-05
g__Eubacterium_ruminantium_group	0.001417	0.007764	0.0002726	0.001335	0.9153	0.9315	-0.0008177	0.004252	0.001145
g__norank_f__norank_o__Armatimonadales	0.001417	0.00468	0.0002726	0.001335	0.4098	0.5548	-0.0002727	0.003325	0.001145
g__unclassified_o__Coriobacteriales	0.001417	0.004835	0.0002726	0.001335	0.4098	0.5548	-0.0003271	0.003108	0.001145
g__norank_f__vadinBE97	0.0009813	0.002452	0.0006815	0.002725	0.3952	0.5406	-0.001199	0.001608	0.0003
g__YC-ZSS-LKJ147	0.00109	0.003364	0.0005452	0.002671	0.4547	0.5948	-0.00109	0.002181	0.0005452
g__Allisonella	0.00109	0.005972	0.0005452	0.002671	0.9153	0.9315	-0.001635	0.003271	0.0005452
g__unclassified_p__Bacteroidota	0.001635	0.008958	0	0	0.3914	0.5359	0	0.004906	0.001635
g__norank_f__norank_o__norank_c__norank_p__Zixibacteria	0	0	0.001635	0.005624	0.05103	0.2245	-0.004362	0	-0.001636
g__Erysipelotrichaceae_UCG-002	0.001635	0.008958	0	0	0.3914	0.5359	0	0.004906	0.001635
g__PMMR1	0.001635	0.008361	0	0	0.2112	0.4911	0	0.004797	0.001635
g__Slackia	0.001635	0.00484	0	0	0.03942	0.2074	0.0002181	0.003489	0.001636
g__norank_f__norank_o__S-BQ2-57_soil_group	0.001635	0.008958	0	0	0.3914	0.5359	0	0.004906	0.001635
g__CHKCI002	0.001635	0.005483	0	0	0.1196	0.362	0	0.003925	0.001635
g__Lachnospiraceae_NK3A20_group	0	0	0.001635	0.004725	0.051	0.2245	-0.00368	0	-0.001636
g__Candidatus_Competibacter	0	0	0.001635	0.005867	0.1166	0.362	-0.004361	0	-0.001635
g__Larkinella	0.001635	0.005682	0	0	0.06863	0.2761	0.000109	0.003708	0.001636
g__Aquisphaera	0.001635	0.005483	0	0	0.1196	0.362	0	0.003707	0.001635
g__norank_f__norank_o__norank_c__norank_p__GAL15	0.0006542	0.003583	0.000954	0.004674	0.8732	0.9315	-0.002862	0.001963	-0.0002998
g__Luteimonas	0.001199	0.004503	0.0004089	0.001105	0.8606	0.9315	-0.0004361	0.002617	0.0007907
g__Sulfuritalea	0.0002181	0.001194	0.001363	0.003848	0.1001	0.362	-0.003052	0.0001635	-0.001145
g__unclassified_f__Moraxellaceae	0.0007632	0.003612	0.0008177	0.00277	0.833	0.9315	-0.001635	0.001663	-5.437e-05
g__norank_f__norank_o__norank_c__Anaerolineae	0.0008723	0.004778	0.0006815	0.002152	0.2346	0.4911	-0.001445	0.002208	0.0001909
g__norank_f__Acidobacteriaceae_Subgroup_1	0.0009813	0.005375	0.0005452	0.002671	0.9153	0.9315	-0.001635	0.002944	0.0004363
g__norank_f__BSV26	0.0009813	0.004794	0.0005452	0.002084	0.848	0.9315	-0.001118	0.00259	0.0004363
g__norank_f__norank_o__norank_c__Clostridia	0.0004361	0.002389	0.00109	0.004167	0.4429	0.5822	-0.002726	0.0008721	-0.0006545
g__norank_f__norank_o__1013-28-CG33	0.001526	0.008361	0	0	0.3914	0.5359	0	0.004579	0.001526
g__Psychroglaciecola	0.001526	0.008361	0	0	0.3914	0.5359	0	0.004579	0.001526
g__Capnocytophaga	0.001526	0.007224	0	0	0.2112	0.4911	0	0.004361	0.001526
g__Kineococcus	0.001526	0.005681	0	0	0.1196	0.362	0	0.003816	0.001527
g__unclassified_o__Oxyphotobacteria_Incertae_Sedis	0.001526	0.008361	0	0	0.3914	0.5359	0	0.004579	0.001526
g__unclassified_f__Anaerolineaceae	0.001526	0.006058	0	0	0.2112	0.4911	0	0.004034	0.001526
g__Caldicellulosiruptor	0.001526	0.008361	0	0	0.3914	0.5359	0	0.004579	0.001526
g__Brachyspira	0.001526	0.004684	0	0	0.06863	0.2761	0.000109	0.003271	0.001526
g__Gallionella	0.001526	0.008361	0	0	0.3914	0.5359	0	0.004579	0.001526
g__Leptolyngbya_Es-Yyy1000	0.001526	0.007224	0	0	0.2112	0.4911	0	0.004798	0.001526
g__Glycomyces	0.001526	0.008361	0	0	0.3914	0.5359	0	0.004579	0.001526
g__Amphiplicatus	0.001526	0.005872	0	0	0.2112	0.4911	0	0.003925	0.001527
g__Paludibacter	0.001526	0.005135	0	0	0.1196	0.362	0	0.003489	0.001526
g__Acetanaerobacterium	0.0005452	0.002442	0.000954	0.002809	0.4887	0.6173	-0.001799	0.0009811	-0.000409
g__Pleurocapsa_PCC-7319	0.0005452	0.002986	0.000954	0.004033	0.4429	0.5822	-0.002454	0.001499	-0.0004092
g__unclassified_p__Desulfobacterota	0	0	0.001499	0.006681	0.1166	0.362	-0.004361	0	-0.001499
g__Actibacter	0	0	0.001499	0.005623	0.1166	0.362	-0.004089	0	-0.001499
g__KCM-B-112	0	0	0.001499	0.006681	0.1166	0.362	-0.004361	0	-0.001499
g__Candidatus_Planktophila	0	0	0.001499	0.006681	0.1166	0.362	-0.004361	0	-0.001499
g__unclassified_f__Micromonosporaceae	0	0	0.001499	0.005102	0.1166	0.362	-0.00368	0	-0.001499
g__Actinotalea	0.00109	0.004324	0.0004089	0.001467	0.822	0.929	-0.0006814	0.002644	0.0006815
g__norank_f__Acetobacteraceae	0.00109	0.004884	0.0004089	0.001467	0.8781	0.9315	-0.0007905	0.002835	0.0006815
g__norank_f__norank_o__Lineage_IV	0.000109	0.0005972	0.001363	0.004411	0.199	0.4911	-0.003162	0.000109	-0.001254
g__unclassified_f__Flavobacteriaceae	0.000109	0.0005972	0.001363	0.004717	0.4173	0.5626	-0.003271	0.0002181	-0.001254
g__Thermoactinomyces	0.0006542	0.003025	0.0008177	0.001988	0.2709	0.4911	-0.001363	0.001362	-0.0001637
g__Paludibaculum	0.001199	0.006569	0.0002726	0.0009235	0.4693	0.5981	-0.0005452	0.003598	0.0009267
g__Geminicoccus	0.001199	0.006569	0.0002726	0.001335	0.9153	0.9315	-0.0005452	0.003598	0.0009268
g__norank_f__norank_o__Rhizobiales	0.001199	0.004743	0.0002726	0.0009235	0.8933	0.9315	-0.0004089	0.002998	0.0009268
g__Oryzihumus	0.001199	0.006569	0.0002726	0.001335	0.9153	0.9315	-0.0008177	0.003707	0.0009268
g__unclassified_f__Isosphaeraceae	0.0002181	0.001194	0.001227	0.0044	0.4173	0.5626	-0.003053	0.0004362	-0.001009
g__Defluviicoccus	0.0002181	0.001194	0.001227	0.006009	0.8732	0.9315	-0.00368	0.0006543	-0.001009
g__norank_f__norank_o__CCD24	0.0007632	0.002936	0.0006815	0.002725	0.848	0.9315	-0.001444	0.001635	8.179e-05
g__unclassified_f__Microbacteriaceae	0.0007632	0.00418	0.0006815	0.003338	0.9153	0.9315	-0.002044	0.00229	8.211e-05
g__norank_f__norank_o__norank_c__SJA-28	0.0007632	0.00418	0.0006815	0.002359	0.4694	0.5981	-0.001417	0.002017	8.19e-05
g__SM1A02	0.001308	0.004594	0.0001363	0.0006677	0.399	0.5436	-0.0001363	0.003135	0.001172
g__norank_f__SB-5	0.0003271	0.001792	0.00109	0.003818	0.4299	0.5721	-0.002726	0.0006542	-0.000763
g__Rickettsia	0.001417	0.005806	0	0	0.2112	0.4911	0	0.003925	0.001417
g__ZOR0006	0.001417	0.007764	0	0	0.3914	0.5359	0	0.004252	0.001417
g__norank_f__Atopobiaceae	0.001417	0.007764	0	0	0.3914	0.5359	0	0.004252	0.001417
g__unclassified_o__Rhizobiales	0.001417	0.007764	0	0	0.3914	0.5359	0	0.004252	0.001417
g__unclassified_f__Micropepsaceae	0.001417	0.007764	0	0	0.3914	0.5359	0	0.005669	0.001417
g__Cystobacter	0.001417	0.004835	0	0	0.1196	0.362	0	0.003489	0.001417
g__Chthoniobacter	0.001417	0.00452	0	0	0.1196	0.362	0	0.003271	0.001417
g__norank_f__Vermiphilaceae	0.0009813	0.003759	0.0004089	0.002003	0.677	0.8008	-0.0008177	0.002289	0.0005722
g__Hydrotalea	0	0	0.001363	0.002714	0.004287	0.0402	-0.002589	-0.0004089	-0.001363
g__RBG-16-49-21	0	0	0.001363	0.005449	0.1166	0.362	-0.003816	0	-0.001363
g__Clostridium_sensu_stricto_18	0	0	0.001363	0.006677	0.2798	0.4911	-0.004089	0	-0.001363
g__norank_f__norank_o__norank_c__4-29-1	0	0	0.001363	0.004717	0.1166	0.362	-0.003544	0	-0.001363
g__Leptolyngbya_EcFYyyy-00	0	0	0.001363	0.006677	0.2798	0.4911	-0.004089	0	-0.001363
g__unclassified_f__Cytophagaceae	0	0	0.001363	0.006677	0.2798	0.4911	-0.004089	0	-0.001363
g__Maribacter	0	0	0.001363	0.006677	0.2798	0.4911	-0.004089	0	-0.001363
g__IMCC26207	0	0	0.001363	0.004815	0.05103	0.2245	-0.003816	-0.0001363	-0.001363
g__norank_f__Bacteroidetes_BD2-2	0	0	0.001363	0.004815	0.05103	0.2245	-0.003408	0	-0.001363
g__norank_f__WWH38	0.0005452	0.002986	0.0008177	0.004006	0.8732	0.9315	-0.002454	0.001635	-0.0002729
g__norank_f__norank_o__Kapabacteriales	0.0005452	0.002986	0.0008177	0.004006	0.8732	0.9315	-0.002454	0.001635	-0.0002729
g__norank_f__norank_o__CCM19a	0.000109	0.0005972	0.001227	0.006009	0.8732	0.9315	-0.00368	0.0003271	-0.001118
g__OM27_clade	0.0006542	0.003583	0.0006815	0.003338	0.9153	0.9315	-0.002044	0.001963	-2.692e-05
g__norank_f__F082	0.0006542	0.003025	0.0006815	0.003338	0.7257	0.8418	-0.001826	0.001417	-2.72e-05
g__Pedobacter	0.0007632	0.002531	0.0005452	0.001575	0.9405	0.9509	-0.0008177	0.001417	0.000218
g__norank_f__NS11-12_marine_group	0.0002181	0.001194	0.00109	0.004167	0.4299	0.5721	-0.00289	0.0004361	-0.0008724
g__OLB12	0.0002181	0.001194	0.00109	0.003818	0.4173	0.5626	-0.002507	0.0004361	-0.0008721
g__Candidatus_Limnoluna	0.0002181	0.001194	0.00109	0.004167	0.4299	0.5721	-0.002781	0.0004361	-0.0008724
g__norank_f__norank_o__Candidatus_Jorgensenbacteria	0.001308	0.007166	0	0	0.3914	0.5359	0	0.003925	0.001308
g__norank_f__Pedosphaeraceae	0.001308	0.007166	0	0	0.3914	0.5359	0	0.003925	0.001308
g__norank_f__Coriobacteriales_Incertae_Sedis	0.001308	0.005607	0	0	0.2112	0.4911	0	0.003271	0.001308
g__Acetoanaerobium	0.001308	0.007166	0	0	0.3914	0.5359	0	0.003925	0.001308
g__norank_f__Nitriliruptoraceae	0.001308	0.007166	0	0	0.3914	0.5359	0	0.003925	0.001308
g__Saccharomonospora	0.0008723	0.003206	0.0004089	0.001467	0.822	0.929	-0.0006815	0.001908	0.0004633
g__Syntrophorhabdus	0.0004361	0.002389	0.0008177	0.00277	0.4693	0.5981	-0.001635	0.0008992	-0.0003817
g__norank_f__Symbiobacteraceae	0	0	0.001227	0.005354	0.1166	0.362	-0.003544	0	-0.001227
g__Virgisporangium	0	0	0.001227	0.004184	0.05103	0.2245	-0.002999	0	-0.001227
g__norank_f__norank_o__Chthonomonadales	0	0	0.001227	0.006009	0.2798	0.4911	-0.00368	0	-0.001227
g__norank_f__norank_o__AKIW659	0	0	0.001227	0.0044	0.1166	0.362	-0.003272	0	-0.001227
g__unclassified_f__Nostocaceae	0	0	0.001227	0.006009	0.2798	0.4911	-0.00368	0	-0.001227
g__Sva0081_sediment_group	0	0	0.001227	0.003712	0.051	0.2245	-0.002861	0	-0.001226
g__norank_f__Hyphomicrobiaceae	0	0	0.001227	0.003836	0.05103	0.2245	-0.002862	0	-0.001226
g__norank_f__p-251-o5	0	0	0.001227	0.003453	0.05103	0.2245	-0.002725	0	-0.001226
g__unclassified_f__Syntrophobacteraceae	0	0	0.001227	0.004184	0.1166	0.362	-0.003134	0	-0.001226
g__norank_f__norank_o__WCHB1-41	0	0	0.001227	0.006009	0.2798	0.4911	-0.00368	0	-0.001227
g__norank_f__norank_o__Omnitrophales	0	0	0.001227	0.005354	0.1166	0.362	-0.00368	0	-0.001227
g__Methylocaldum	0	0	0.001227	0.003585	0.02254	0.1372	-0.002998	-0.0001363	-0.001226
g__norank_f__norank_o__Azospirillales	0	0	0.001227	0.003836	0.05103	0.2245	-0.003134	0	-0.001226
g__norank_f__Entotheonellaceae	0.00109	0.005972	0.0001363	0.0006677	0.9153	0.9315	-0.0004089	0.003271	0.0009541
g__Dolosigranulum	0.001199	0.005981	0	0	0.2112	0.4911	0	0.003489	0.001199
g__Ectothiorhodospira	0.001199	0.006569	0	0	0.3914	0.5359	0	0.003598	0.001199
g__norank_f__norank_o__Cyanobacteriales	0.001199	0.006569	0	0	0.3914	0.5359	0	0.003598	0.001199
g__Rivicola	0.001199	0.00338	0	0	0.03941	0.2074	0.0002181	0.002507	0.001199
g__Aliicoccus	0.001199	0.00338	0	0	0.03936	0.2074	0.0002181	0.002616	0.001199
g__norank_f__norank_o__Oligoflexales	0.001199	0.004584	0	0	0.2112	0.4911	0	0.003053	0.001199
g__MN_122.2a	0.001199	0.003981	0	0	0.0686	0.2761	0.000109	0.002944	0.0012
g__Scytonema_UTEX_2349	0.001199	0.006569	0	0	0.3914	0.5359	0	0.003598	0.001199
g__Oligoflexus	0.001199	0.006569	0	0	0.3914	0.5359	0	0.003598	0.001199
g__Proteiniphilum	0.0007632	0.00418	0.0004089	0.001467	0.4694	0.5981	-0.0009541	0.00229	0.0003544
g__Thermobacillus	0.0007632	0.00418	0.0004089	0.002003	0.9153	0.9315	-0.001227	0.00229	0.0003545
g__Moryella	0.0007632	0.00418	0.0004089	0.002003	0.9153	0.9315	-0.0008722	0.00229	0.0003544
g__Prosthecobacter	0.0008723	0.004778	0.0002726	0.0009235	0.4693	0.5981	-0.0005452	0.002617	0.0005997
g__Lacunisphaera	0.0003271	0.001792	0.0008177	0.001988	0.1152	0.362	-0.001581	0.0005725	-0.0004906
g__Dyadobacter	0.0003271	0.0009981	0.0008177	0.002934	0.931	0.9446	-0.001853	0.0005452	-0.0004904
g__Kaistia	0.0009813	0.004308	0.0001363	0.0006677	0.677	0.8008	-0.0002726	0.00259	0.0008451
g__norank_f__Peptostreptococcaceae	0.0009813	0.005375	0.0001363	0.0006677	0.9153	0.9315	-0.0002726	0.002944	0.000845
g__norank_f__Beijerinckiaceae	0.0009813	0.002598	0.0001363	0.0006677	0.1463	0.4283	-2.725e-05	0.001935	0.000845
g__Propioniciclava	0.0005452	0.002119	0.0005452	0.002084	0.848	0.9315	-0.001145	0.00109	5.724e-09
g__Crossiella	0.0005452	0.002986	0.0005452	0.002084	0.4694	0.5981	-0.001227	0.001499	-1.293e-07
g__norank_f__Rhodothermaceae	0.0005452	0.002986	0.0005452	0.001847	0.4693	0.5981	-0.00109	0.001362	-1.55e-07
g__Pseudoduganella	0.0005452	0.001736	0.0005452	0.001575	0.8232	0.9295	-0.0008177	0.0008995	8.611e-09
g__Pontibacter	0.00109	0.004491	0	0	0.2112	0.4911	0	0.003054	0.00109
g__norank_f__Phycisphaeraceae	0	0	0.00109	0.003818	0.1166	0.362	-0.002725	0	-0.00109
g__Insolitispirillum	0.00109	0.003873	0	0	0.1195	0.362	0	0.002835	0.00109
g__Methylophilus	0.00109	0.004324	0	0	0.1196	0.362	0	0.002835	0.00109
g__norank_f__norank_o__norank_c__NLS2-31	0.00109	0.005972	0	0	0.3914	0.5359	0	0.003271	0.00109
g__norank_f__Nitrosomonadaceae	0.00109	0.005972	0	0	0.3914	0.5359	0	0.003271	0.00109
g__Tissierella	0	0	0.00109	0.005341	0.2798	0.4911	-0.003271	0	-0.00109
g__Geobacter	0	0	0.00109	0.003818	0.1166	0.362	-0.002725	0	-0.00109
g__Methyloprofundus	0	0	0.00109	0.005341	0.2798	0.4911	-0.003271	0	-0.00109
g__Elstera	0.00109	0.005972	0	0	0.3914	0.5359	0	0.003271	0.00109
g__norank_f__Cellvibrionaceae	0	0	0.00109	0.004167	0.1166	0.362	-0.002999	0	-0.00109
g__Pasteuria	0	0	0.00109	0.005341	0.2798	0.4911	-0.003271	0	-0.00109
g__Parasegetibacter	0	0	0.00109	0.005341	0.2798	0.4911	-0.003271	0	-0.00109
g__Candidatus_Entotheonella	0.00109	0.005972	0	0	0.3914	0.5359	0	0.003271	0.00109
g__norank_f__unclassified_o__Alphaproteobacteria_Incertae_Sedis	0	0	0.00109	0.005341	0.2798	0.4911	-0.003271	0	-0.00109
g__Tagaea	0.00109	0.005972	0	0	0.3914	0.5359	0	0.004361	0.00109
g__Phaselicystis	0.0006542	0.002634	0.0004089	0.002003	0.7094	0.8275	-0.0008177	0.001526	0.0002452
g__Nitrosomonas	0.000109	0.0005972	0.000954	0.004674	0.8732	0.9315	-0.002862	0.0003271	-0.0008451
g__unclassified_p__Actinobacteriota	0.0008723	0.004778	0.0001363	0.0006677	0.9153	0.9315	-0.0004089	0.002617	0.000736
g__unclassified_f__Chloroflexaceae	0.0008723	0.004778	0.0001363	0.0006677	0.9153	0.9315	-0.0004089	0.002617	0.000736
g__norank_f__Prolixibacteraceae	0.0008723	0.004778	0.0001363	0.0006677	0.9153	0.9315	-0.0002726	0.003217	0.000736
g__norank_f__norank_o__M55-D21	0.0009813	0.005375	0	0	0.3914	0.5359	0	0.002944	0.0009813
g__Anaerovibrio	0.0009813	0.004308	0	0	0.2112	0.4911	0	0.002508	0.0009814
g__norank_f__Hydrogenedensaceae	0.0009813	0.005375	0	0	0.3914	0.5359	0	0.002944	0.0009813
g__Roseiarcus	0.0009813	0.005375	0	0	0.3914	0.5359	0	0.002944	0.0009813
g__norank_f__norank_o__OM182_clade	0.0009813	0.005375	0	0	0.3914	0.5359	0	0.002944	0.0009813
g__norank_f__norank_o__norank_c__Pla3_lineage	0.0009813	0.005375	0	0	0.3914	0.5359	0	0.002944	0.0009813
g__unclassified_f__Brocadiaceae	0.0009813	0.005375	0	0	0.3914	0.5359	0	0.002944	0.0009813
g__Verticiella	0.0009813	0.003759	0	0	0.1196	0.362	0	0.002508	0.0009815
g__Nostoc_PCC-7107	0.0009813	0.004308	0	0	0.2112	0.4911	0	0.002944	0.0009814
g__norank_f__norank_o__norank_c__Thermoleophilia	0.0009813	0.005375	0	0	0.3914	0.5359	0	0.002944	0.0009814
g__Candidatus_Rhabdochlamydia	0.0009813	0.005375	0	0	0.3914	0.5359	0	0.002944	0.0009813
g__Synechococcus_CC9902	0.0009813	0.005375	0	0	0.3914	0.5359	0	0.002944	0.0009813
g__Mastigocladopsis_PCC-10914	0.0009813	0.004308	0	0	0.2112	0.4911	0	0.002726	0.0009814
g__Fibrisoma	0.0009813	0.00395	0	0	0.2112	0.4911	0	0.002617	0.0009815
g__norank_f__unclassified_o__Oxyphotobacteria_Incertae_Sedis	0.0009813	0.005375	0	0	0.3914	0.5359	0	0.002944	0.0009814
g__norank_f__norank_o__SZB30	0.0004361	0.002389	0.0005452	0.002671	0.8942	0.9315	-0.001635	0.001308	-0.000109
g__Globicatella	0.0009813	0.005375	0	0	0.3914	0.5359	0	0.002944	0.0009814
g__Nocardia	0.0009813	0.004308	0	0	0.2112	0.4911	0	0.002726	0.0009814
g__norank_f__norank_o__Chitinophagales	0.0009813	0.004308	0	0	0.2112	0.4911	0	0.003053	0.0009814
g__Fibrella	0.0009813	0.005375	0	0	0.3914	0.5359	0	0.002944	0.0009814
g__RBG-16-58-14	0.0005452	0.002986	0.0004089	0.001467	0.4694	0.5981	-0.000954	0.001499	0.0001361
g__norank_f__Ktedonobacteraceae	0	0	0.000954	0.003541	0.1166	0.362	-0.002453	0	-0.0009538
g__Mizugakiibacter	0	0	0.000954	0.004033	0.1166	0.362	-0.002726	0	-0.0009542
g__IS-44	0	0	0.000954	0.002638	0.051	0.2245	-0.002044	0	-0.000954
g__Gramella	0	0	0.000954	0.004674	0.2798	0.4911	-0.002862	0	-0.0009542
g__Chryseolinea	0	0	0.000954	0.003407	0.051	0.2245	-0.002453	0	-0.0009538
g__Nitrosospira	0	0	0.000954	0.004674	0.2798	0.4911	-0.002862	0	-0.0009542
g__Anaeromusa-Anaeroarcus	0	0	0.000954	0.004674	0.2798	0.4911	-0.002863	0	-0.0009542
g__norank_f__norank_o__Ktedonobacterales	0	0	0.000954	0.003268	0.1166	0.362	-0.002453	0	-0.0009539
g__JTB255_marine_benthic_group	0	0	0.000954	0.003541	0.1166	0.362	-0.002589	0	-0.0009538
g__Thermobifida	0	0	0.000954	0.002809	0.051	0.2245	-0.002317	0	-0.000954
g__Sorangium	0	0	0.000954	0.003268	0.1166	0.362	-0.002453	0	-0.0009538
g__Micropepsis	0	0	0.000954	0.004674	0.2798	0.4911	-0.002862	0	-0.0009542
g__norank_f__norank_o__Candidatus_Peregrinibacteria	0	0	0.000954	0.00297	0.05103	0.2245	-0.002316	0	-0.0009539
g__Chamaesiphon_PCC-7430	0	0	0.000954	0.004674	0.2798	0.4911	-0.002862	0	-0.0009542
g__Labrys	0.0006542	0.003583	0.0002726	0.001335	0.9153	0.9315	-0.0008178	0.001963	0.0003818
g__Chroococcidiopsis_SAG_2023	0.0007632	0.00418	0.0001363	0.0006677	0.9153	0.9315	-0.0002726	0.00229	0.0006271
g__Photobacterium	0.0007632	0.00418	0.0001363	0.0006677	0.9153	0.9315	-0.0004089	0.00229	0.000627
g__Centipeda	0.0007632	0.00418	0.0001363	0.0006677	0.9153	0.9315	-0.0004089	0.00229	0.0006271
g__norank_f__norank_o__PB19	0.0007632	0.00418	0.0001363	0.0006677	0.9153	0.9315	-0.0004089	0.00229	0.0006271
g__Clostridium_sensu_stricto_8	0.0007632	0.003612	0.0001363	0.0006677	0.6931	0.8157	-0.0002726	0.002072	0.0006271
g__unclassified_o__Acidobacteriales	0.0008723	0.004778	0	0	0.3914	0.5359	0	0.002617	0.0008723
g__Runella	0.0008723	0.003429	0	0	0.2112	0.4911	0	0.002289	0.0008721
g__Desertibacter	0.0008723	0.004778	0	0	0.3914	0.5359	0	0.002617	0.0008724
g__Acidiphilium	0.0008723	0.004778	0	0	0.3914	0.5359	0	0.002617	0.0008724
g__Ureaplasma	0.0003271	0.001792	0.0005452	0.002671	0.8732	0.9315	-0.001635	0.0009812	-0.0002179
g__norank_f__Eggerthellaceae	0.0008723	0.003738	0	0	0.2112	0.4911	0	0.002399	0.0008724
g__Occallatibacter	0.0008723	0.004778	0	0	0.3914	0.5359	0	0.002617	0.0008723
g__Haloactinopolyspora	0.0003271	0.001792	0.0005452	0.002671	0.8732	0.9315	-0.001635	0.0009814	-0.0002179
g__unclassified_o__Micrococcales	0.0008723	0.004778	0	0	0.3914	0.5359	0	0.002617	0.0008724
g__unclassified_f__Aerococcaceae	0.0008723	0.00284	0	0	0.1195	0.362	0	0.001962	0.0008721
g__norank_f__Sphingobacteriaceae	0.0004361	0.001869	0.0004089	0.002003	0.7257	0.8418	-0.00109	0.00109	2.723e-05
g__unclassified_o__Chlamydiales	0.0005452	0.002986	0.0002726	0.001335	0.9153	0.9315	-0.0008177	0.001635	0.0002725
g__norank_f__Microtrichaceae	0	0	0.0008177	0.004006	0.2798	0.4911	-0.002454	0	-0.0008179
g__Actinomadura	0	0	0.0008177	0.003376	0.1166	0.362	-0.002316	0	-0.0008176
g__norank_f__norank_o__norank_c__Subgroup_21	0	0	0.0008177	0.003376	0.1166	0.362	-0.002453	0	-0.0008175
g__norank_f__norank_o__norank_c__Subgroup_11	0	0	0.0008177	0.001988	0.02253	0.1372	-0.001772	-0.0001363	-0.0008177
g__norank_f__Chromatiaceae	0	0	0.0008177	0.004006	0.2798	0.4911	-0.002454	0	-0.0008179
g__norank_f__norank_o__norank_c__AKAU4049	0	0	0.0008177	0.002411	0.05103	0.2245	-0.001908	0	-0.0008177
g__norank_f__norank_o__ADurb.Bin180	0	0	0.0008177	0.003376	0.1166	0.362	-0.002316	0	-0.0008175
g__norank_f__norank_o__Babeliales	0	0	0.0008177	0.002411	0.05103	0.2245	-0.001908	0	-0.0008178
g__norank_f__norank_o__Oscillospirales	0	0	0.0008177	0.003376	0.1166	0.362	-0.002316	0	-0.0008175
g__Exilispira	0	0	0.0008177	0.004006	0.2798	0.4911	-0.002453	0	-0.0008178
g__Spirochaeta	0	0	0.0008177	0.004006	0.2798	0.4911	-0.002454	0	-0.0008179
g__Candidatus_Caldatribacterium	0	0	0.0008177	0.002411	0.05103	0.2245	-0.001908	0	-0.0008177
g__norank_f__DEV007	0	0	0.0008177	0.004006	0.2798	0.4911	-0.002454	0	-0.0008179
g__FCPS473	0	0	0.0008177	0.004006	0.2798	0.4911	-0.002454	0	-0.0008179
g__Thalassobius	0.000109	0.0005972	0.0006815	0.003338	0.8732	0.9315	-0.002044	0.0003271	-0.0005722
g__Azospirillum	0.0006542	0.00249	0.0001363	0.0006677	0.4206	0.5634	-0.0001908	0.001608	0.0005178
g__Desulfobulbus	0.0006542	0.003583	0.0001363	0.0006677	0.9153	0.9315	-0.0004089	0.001963	0.000518
g__Sporacetigenium	0.0006542	0.003583	0.0001363	0.0006677	0.9153	0.9315	-0.0004089	0.001963	0.000518
g__Sulfurifustis	0.0006542	0.002634	0.0001363	0.0006677	0.677	0.8008	-0.0002726	0.001608	0.0005178
g__Eubacterium_saphenum_group	0.0002181	0.001194	0.0005452	0.001847	0.4427	0.5822	-0.001363	0.0004362	-0.0003271
g__BBMC-4	0.0002181	0.001194	0.0005452	0.002671	0.8732	0.9315	-0.001635	0.0004362	-0.0003269
g__norank_f__norank_o__norank_c__Planctomycetes	0.0007632	0.003612	0	0	0.2112	0.4911	0	0.002072	0.0007634
g__unclassified_o__Cytophagales	0.0007632	0.00418	0	0	0.3914	0.5359	0	0.00229	0.0007633
g__Niveibacterium	0.0007632	0.00418	0	0	0.3914	0.5359	0	0.00229	0.0007633
g__norank_f__Saccharimonadaceae	0.0007632	0.003178	0	0	0.2112	0.4911	0	0.002071	0.000763
g__Candidatus_Finniella	0.0007632	0.00418	0	0	0.3914	0.5359	0	0.00229	0.0007633
g__norank_f__Dysgonomonadaceae	0.0007632	0.00418	0	0	0.3914	0.5359	0	0.00229	0.0007633
g__unclassified_f__Solimonadaceae	0.0007632	0.002936	0	0	0.2112	0.4911	0	0.002071	0.0007631
g__Gillisia	0.0007632	0.00418	0	0	0.3914	0.5359	0	0.00229	0.0007633
g__norank_f__Acidiferrobacteraceae	0.0007632	0.00418	0	0	0.3914	0.5359	0	0.00229	0.0007633
g__Saccharibacillus	0.0007632	0.00418	0	0	0.3914	0.5359	0	0.00229	0.0007634
g__Apibacter	0.0007632	0.00418	0	0	0.3914	0.5359	0	0.00229	0.0007634
g__Pseudopropionibacterium	0.0007632	0.00418	0	0	0.3914	0.5359	0	0.00229	0.0007633
g__Alkalicoccus	0.0007632	0.003612	0	0	0.2112	0.4911	0	0.002181	0.0007634
g__unclassified_f__Caulobacteraceae	0.0007632	0.00418	0	0	0.3914	0.5359	0	0.00229	0.0007633
g__unclassified_c__Blastocatellia	0.0007632	0.00418	0	0	0.3914	0.5359	0	0.00229	0.0007633
g__Ahniella	0.0007632	0.003178	0	0	0.2112	0.4911	0	0.00218	0.000763
g__Pseudarcicella	0.0003271	0.001792	0.0004089	0.002003	0.8942	0.9315	-0.001227	0.0009813	-8.178e-05
g__Actinophytocola	0.0003271	0.001792	0.0004089	0.001467	0.4694	0.5981	-0.000954	0.000845	-8.176e-05
g__Propionicicella	0.0003271	0.001317	0.0004089	0.002003	0.7423	0.8584	-0.001118	0.0007632	-8.175e-05
g__Pseudohongiella	0.0004361	0.001869	0.0002726	0.001335	0.7094	0.8275	-0.0007087	0.0009813	0.0001636
g__norank_f__Puniceicoccaceae	0.0004361	0.002389	0.0002726	0.001335	0.9153	0.9315	-0.0008177	0.001308	0.0001634
g__Desulfosporosinus	0.0004361	0.002389	0.0002726	0.001335	0.9153	0.9315	-0.0008177	0.001308	0.0001634
g__Hydrogenophilus	0.0004361	0.002389	0.0002726	0.001335	0.9153	0.9315	-0.0008177	0.001308	0.0001634
g__norank_f__norank_o__KI89A_clade	0.0004361	0.002389	0.0002726	0.001335	0.9153	0.9315	-0.0008178	0.001308	0.0001634
g__norank_f__D05-2	0.0005452	0.002119	0.0001363	0.0006677	0.677	0.8008	-0.0002726	0.001281	0.0004089
g__unclassified_f__Myxococcaceae	0	0	0.0006815	0.002359	0.1166	0.362	-0.001636	0	-0.0006814
g__norank_f__Balneolaceae	0	0	0.0006815	0.003338	0.2798	0.4911	-0.002044	0	-0.0006812
g__norank_f__norank_o__GOUTB8	0	0	0.0006815	0.003338	0.2798	0.4911	-0.002044	0	-0.0006812
g__Longilinea	0	0	0.0006815	0.002359	0.1166	0.362	-0.001772	0	-0.0006815
g__norank_f__KF-JG30-B3	0	0	0.0006815	0.001924	0.051	0.2245	-0.001499	0	-0.0006815
g__Longivirga	0.0005452	0.001937	0.0001363	0.0006677	0.4206	0.5634	-0.0001636	0.001254	0.0004089
g__Stackebrandtia	0.0005452	0.002119	0.0001363	0.0006677	0.677	0.8008	-0.0002726	0.001308	0.0004089
g__Saccharofermentans	0	0	0.0006815	0.002359	0.1166	0.362	-0.001772	0	-0.0006815
g__Coxiella	0	0	0.0006815	0.003338	0.2798	0.4911	-0.002044	0	-0.0006812
g__norank_f__Hungateiclostridiaceae	0	0	0.0006815	0.003338	0.2798	0.4911	-0.002044	0	-0.0006812
g__Sva0996_marine_group	0	0	0.0006815	0.003338	0.2798	0.4911	-0.002044	0	-0.0006812
g__Acidocella	0	0	0.0006815	0.002152	0.051	0.2245	-0.001499	0	-0.0006815
g__Thioalkalibacter	0	0	0.0006815	0.003338	0.2798	0.4911	-0.002044	0	-0.0006812
g__Thiopseudomonas	0	0	0.0006815	0.003338	0.2798	0.4911	-0.002044	0	-0.0006812
g__unclassified_f__Beutenbergiaceae	0	0	0.0006815	0.003338	0.2798	0.4911	-0.002044	0	-0.0006812
g__OM60NOR5_clade	0	0	0.0006815	0.003338	0.2798	0.4911	-0.002044	0	-0.0006812
g__norank_f__Desulfocapsaceae	0	0	0.0006815	0.002359	0.1166	0.362	-0.001772	0	-0.0006814
g__norank_f__Methylococcaceae	0	0	0.0006815	0.003338	0.2798	0.4911	-0.002044	0	-0.0006812
g__Sandaracinus	0	0	0.0006815	0.003338	0.2798	0.4911	-0.002044	0	-0.0006812
g__unclassified_f__Clostridiaceae	0	0	0.0006815	0.003338	0.2798	0.4911	-0.002044	0	-0.0006812
g__Candidatus_Berkiella	0.0005452	0.002986	0.0001363	0.0006677	0.9153	0.9315	-0.0004089	0.001635	0.0004087
g__DSSD61	0	0	0.0006815	0.002359	0.1166	0.362	-0.001772	0	-0.0006814
g__AAP99	0	0	0.0006815	0.002725	0.1166	0.362	-0.001771	0	-0.0006813
g__Streptosporangium	0.0005452	0.001937	0.0001363	0.0006677	0.4206	0.5634	-0.0002181	0.001308	0.0004089
g__Nannocystis	0.0005452	0.002986	0.0001363	0.0006677	0.9153	0.9315	-0.0004089	0.001635	0.0004088
g__norank_f__norank_o__Candidatus_Doudnabacteria	0	0	0.0006815	0.003338	0.2798	0.4911	-0.002044	0	-0.0006813
g__Pelagibacterium	0.0005452	0.002986	0.0001363	0.0006677	0.9153	0.9315	-0.0004089	0.001635	0.0004087
g__Acidipila	0.000109	0.0005972	0.0005452	0.002084	0.4299	0.5721	-0.001417	0.0002181	-0.0004361
g__Brooklawnia	0.000109	0.0005972	0.0005452	0.002671	0.8732	0.9315	-0.001635	0.0003271	-0.0004359
g__Hydrogenispora	0.000109	0.0005972	0.0005452	0.002671	0.8732	0.9315	-0.001635	0.0003271	-0.000436
g__UKL13-1	0.000109	0.0005972	0.0005452	0.002671	0.8732	0.9315	-0.001635	0.0002181	-0.0004359
g__unclassified_o__Solirubrobacterales	0.0006542	0.003583	0	0	0.3914	0.5359	0	0.001963	0.0006543
g__Planktothricoides_SR001	0.0006542	0.003583	0	0	0.3914	0.5359	0	0.001963	0.0006543
g__norank_f__norank_o__Candidatus_Falkowbacteria	0.0006542	0.003583	0	0	0.3914	0.5359	0	0.001963	0.0006543
g__Aurantisolimonas	0.0006542	0.003583	0	0	0.3914	0.5359	0	0.001963	0.0006543
g__norank_f__Cyclobacteriaceae	0.0006542	0.003583	0	0	0.3914	0.5359	0	0.001963	0.0006543
g__Tolumonas	0.0006542	0.00249	0	0	0.2111	0.4911	0	0.001636	0.0006542
g__Methylobacillus	0.0006542	0.003583	0	0	0.3914	0.5359	0	0.001963	0.0006543
g__Negativibacillus	0.0006542	0.003025	0	0	0.2112	0.4911	0	0.001853	0.0006541
g__Aliidiomarina	0.0006542	0.003583	0	0	0.3914	0.5359	0	0.002617	0.0006543
g__norank_f__Holosporaceae	0.0006542	0.002634	0	0	0.2112	0.4911	0	0.001744	0.0006541
g__Prevotellaceae_Ga6A1_group	0.0006542	0.00249	0	0	0.2111	0.4911	0	0.001636	0.0006542
g__unclassified_f__Methylomonadaceae	0.0006542	0.003583	0	0	0.3914	0.5359	0	0.001963	0.0006543
g__Pelagibius	0.0006542	0.003583	0	0	0.3914	0.5359	0	0.001963	0.0006543
g__Pseudochelatococcus	0.0006542	0.002634	0	0	0.2112	0.4911	0	0.001744	0.0006541
g__Chlamydia	0.0006542	0.003583	0	0	0.3914	0.5359	0	0.001963	0.0006543
g__Arsenophonus	0.0006542	0.003583	0	0	0.3914	0.5359	0	0.001963	0.0006543
g__Bogoriella	0.0006542	0.003025	0	0	0.2112	0.4911	0	0.001853	0.0006541
g__Rhodoplanes	0.0006542	0.003583	0	0	0.3914	0.5359	0	0.001963	0.0006544
g__unclassified_o__Thermomicrobiales	0.0006542	0.003583	0	0	0.3914	0.5359	0	0.001963	0.0006544
g__AKYG587	0.0006542	0.002634	0	0	0.2112	0.4911	0	0.001744	0.000654
g__Leptolyngbya_VRUC_135	0.0006542	0.003583	0	0	0.3914	0.5359	0	0.001963	0.0006543
g__Gilliamella	0.0006542	0.003583	0	0	0.3914	0.5359	0	0.001963	0.0006544
g__Lipingzhangella	0.0006542	0.003583	0	0	0.3914	0.5359	0	0.001963	0.0006544
g__Actinobacillus	0.0006542	0.002634	0	0	0.2112	0.4911	0	0.001744	0.000654
g__Pasteurella	0.0006542	0.003583	0	0	0.3914	0.5359	0	0.001963	0.0006543
g__norank_f__Fimbriimonadaceae	0.0002181	0.001194	0.0004089	0.002003	0.8732	0.9315	-0.001227	0.0006542	-0.0001908
g__Vicinamibacter	0.0002181	0.001194	0.0004089	0.002003	0.8732	0.9315	-0.001227	0.0006542	-0.0001908
g__Cohnella	0.0002181	0.001194	0.0004089	0.002003	0.8732	0.9315	-0.001227	0.0004362	-0.0001908
g__BD1-7_clade	0.0003271	0.001792	0.0002726	0.001335	0.9153	0.9315	-0.0008177	0.0009813	5.451e-05
g__Antricoccus	0.0004361	0.002389	0.0001363	0.0006677	0.9153	0.9315	-0.0004089	0.001308	0.0002997
g__Rummeliibacillus	0.0004361	0.001869	0.0001363	0.0006677	0.6931	0.8157	-0.0002998	0.00109	0.0002999
g__Oscillospira	0.0004361	0.002389	0.0001363	0.0006677	0.9153	0.9315	-0.0004089	0.001335	0.0002997
g__Candidatus_Chloroploca	0.0005452	0.002442	0	0	0.2112	0.4911	0	0.001744	0.000545
g__Prosthecomicrobium	0.0005452	0.002986	0	0	0.3914	0.5359	0	0.001635	0.000545
g__Negativicoccus	0.0005452	0.002119	0	0	0.2112	0.4911	0	0.001417	0.0005452
g__unclassified_o__Enterobacterales	0.0005452	0.002986	0	0	0.3914	0.5359	0	0.00218	0.000545
g__Blvii28_wastewater-sludge_group	0	0	0.0005452	0.002084	0.1166	0.362	-0.001499	0	-0.0005452
g__Conchiformibius	0.0005452	0.002986	0	0	0.3914	0.5359	0	0.001635	0.000545
g__unclassified_f__Ktedonobacteraceae	0	0	0.0005452	0.002671	0.2798	0.4911	-0.001635	0	-0.000545
g__Candidatus_Omnitrophus	0.0005452	0.002986	0	0	0.3914	0.5359	0	0.001635	0.000545
g__norank_f__norank_o__norank_c__norank_p__WS4	0	0	0.0005452	0.002671	0.2798	0.4911	-0.001635	0	-0.000545
g__Arcobacter	0.0005452	0.002986	0	0	0.3914	0.5359	0	0.001635	0.000545
g__DSSF69	0	0	0.0005452	0.001245	0.02243	0.1372	-0.00109	-0.0001363	-0.0005452
g__unclassified_f__Acholeplasmataceae	0.0005452	0.002986	0	0	0.3914	0.5359	0	0.001635	0.000545
g__Noviherbaspirillum	0.0005452	0.002442	0	0	0.2112	0.4911	0	0.001635	0.000545
g__Vulcanibacillus	0	0	0.0005452	0.002671	0.2798	0.4911	-0.001635	0	-0.000545
g__Fournierella	0.0005452	0.002986	0	0	0.3914	0.5359	0	0.001635	0.0005451
g__Nodosilinea_PCC-7104	0.0005452	0.002986	0	0	0.3914	0.5359	0	0.001635	0.000545
g__norank_f__norank_o__norank_c__Subgroup_5	0	0	0.0005452	0.002671	0.2798	0.4911	-0.001635	0	-0.000545
g__norank_f__Sporomusaceae	0	0	0.0005452	0.002671	0.2798	0.4911	-0.001635	0	-0.000545
g__Fonticella	0	0	0.0005452	0.001847	0.1165	0.362	-0.001363	0	-0.0005452
g__Neochlamydia	0	0	0.0005452	0.001847	0.1165	0.362	-0.001363	0	-0.0005451
g__norank_f__Bacteroidales_BS11_gut_group	0.0005452	0.002986	0	0	0.3914	0.5359	0	0.001635	0.000545
g__unclassified_f__Deinococcaceae	0.0005452	0.002986	0	0	0.3914	0.5359	0	0.001635	0.000545
g__unclassified_o__Chitinophagales	0	0	0.0005452	0.002671	0.2798	0.4911	-0.001635	0	-0.000545
g__norank_f__norank_o__PAUC26f	0.0005452	0.002986	0	0	0.3914	0.5359	0	0.001635	0.000545
g__norank_f__norank_o__norank_c__norank_p__norank	0	0	0.0005452	0.001847	0.1165	0.362	-0.001363	0	-0.0005451
g__Herpetosiphon	0.0005452	0.002986	0	0	0.3914	0.5359	0	0.001635	0.000545
g__Pygmaiobacter	0	0	0.0005452	0.001847	0.1165	0.362	-0.001363	0	-0.0005452
g__norank_f__Propionibacteriaceae	0	0	0.0005452	0.002671	0.2798	0.4911	-0.001635	0	-0.000545
g__unclassified_f__Gallionellaceae	0	0	0.0005452	0.002671	0.2798	0.4911	-0.001635	0	-0.000545
g__unclassified_f__Paenibacillaceae	0	0	0.0005452	0.002671	0.2798	0.4911	-0.001635	0	-0.000545
g__Euzebya	0.0005452	0.002442	0	0	0.2112	0.4911	0	0.001526	0.0005451
g__Catonella	0.0005452	0.002119	0	0	0.2112	0.4911	0	0.001417	0.0005452
g__CAG-873	0	0	0.0005452	0.002671	0.2798	0.4911	-0.001635	0	-0.000545
g__Gottschalkia	0.0005452	0.002986	0	0	0.3914	0.5359	0	0.001635	0.000545
g__Desulfuromonas	0	0	0.0005452	0.002671	0.2798	0.4911	-0.001635	0	-0.000545
g__unclassified_f__Chroococcidiopsaceae	0.0005452	0.002986	0	0	0.3914	0.5359	0	0.001635	0.000545
g__norank_f__Rs-E47_termite_group	0.0005452	0.002986	0	0	0.3914	0.5359	0	0.001635	0.000545
g__Chloronema	0.0005452	0.002986	0	0	0.3914	0.5359	0	0.00218	0.000545
g__Denitratisoma	0.0005452	0.002442	0	0	0.2112	0.4911	0	0.001526	0.0005451
g__JG30a-KF-32	0	0	0.0005452	0.002084	0.1166	0.362	-0.001499	0	-0.0005452
g__Candidatus_Ovatusbacter	0.0005452	0.002986	0	0	0.3914	0.5359	0	0.001635	0.000545
g__Undibacterium	0.0005452	0.002986	0	0	0.3914	0.5359	0	0.001635	0.000545
g__norank_f__norank_o__Proteinivoracales	0.0005452	0.002986	0	0	0.3914	0.5359	0	0.001635	0.0005451
g__Chelativorans	0.0005452	0.002986	0	0	0.3914	0.5359	0	0.001635	0.000545
g__Anaerosporobacter	0.0005452	0.002986	0	0	0.3914	0.5359	0	0.001635	0.000545
g__norank_f__Latescibacteraceae	0	0	0.0005452	0.002671	0.2798	0.4911	-0.001635	0	-0.000545
g__Quadrisphaera	0.0005452	0.002986	0	0	0.3914	0.5359	0	0.001635	0.0005451
g__unclassified_f__Longimicrobiaceae	0.0005452	0.002986	0	0	0.3914	0.5359	0	0.001635	0.000545
g__Nibribacter	0	0	0.0005452	0.002671	0.2798	0.4911	-0.001635	0	-0.000545
g__Family_XIII_UCG-001	0.000109	0.0005972	0.0004089	0.002003	0.8732	0.9315	-0.001227	0.0002181	-0.0002998
g__1174-901-12	0.000109	0.0005972	0.0004089	0.002003	0.8732	0.9315	-0.001227	0.0003271	-0.0002998
g__Sulfuricurvum	0.000109	0.0005972	0.0004089	0.002003	0.8732	0.9315	-0.001227	0.0002181	-0.0002998
g__unclassified_f__Selenomonadaceae	0.000109	0.0005972	0.0004089	0.002003	0.8732	0.9315	-0.001227	0.0003271	-0.0002998
g__norank_f__cvE6	0.0002181	0.001194	0.0002726	0.001335	0.8942	0.9315	-0.0008177	0.0006542	-5.453e-05
g__Tessaracoccus	0.0002181	0.001194	0.0002726	0.001335	0.8942	0.9315	-0.0008178	0.0006542	-5.454e-05
g__Garciella	0.0003271	0.001792	0.0001363	0.0006677	0.9153	0.9315	-0.0004089	0.0009812	0.0001908
g__norank_f__norank_o__norank_c__Berkelbacteria	0.0003271	0.001792	0.0001363	0.0006677	0.9153	0.9315	-0.0002726	0.0009813	0.0001908
g__Algoriphagus	0.0003271	0.001792	0.0001363	0.0006677	0.9153	0.9315	-0.0004089	0.0009813	0.0001908
g__Mariniradius	0.0004361	0.002389	0	0	0.3914	0.5359	0	0.001308	0.000436
g__unclassified_o__Chthoniobacterales	0.0004361	0.002389	0	0	0.3914	0.5359	0	0.001308	0.000436
g__Nubsella	0.0004361	0.002389	0	0	0.3914	0.5359	0	0.001308	0.000436
g__norank_f__Bacillaceae	0.0004361	0.002389	0	0	0.3914	0.5359	0	0.001308	0.000436
g__Thermoanaerobacterium	0.0004361	0.002389	0	0	0.3914	0.5359	0	0.001308	0.000436
g__Taibaiella	0.0004361	0.001869	0	0	0.2112	0.4911	0	0.001308	0.0004361
g__Flectobacillus	0.0004361	0.002389	0	0	0.3914	0.5359	0	0.001308	0.000436
g__norank_f__norank_o__Bacteroidetes_VC2.1_Bac22	0.0004361	0.002389	0	0	0.3914	0.5359	0	0.001308	0.000436
g__unclassified_c__Gracilibacteria	0.0004361	0.001869	0	0	0.2112	0.4911	0	0.001308	0.0004361
g__Chitinophaga	0.0004361	0.002389	0	0	0.3914	0.5359	0	0.001308	0.000436
g__unclassified_f__Legionellaceae	0.0004361	0.002389	0	0	0.3914	0.5359	0	0.001308	0.000436
g__unclassified_f__Peptostreptococcaceae	0.0004361	0.002389	0	0	0.3914	0.5359	0	0.001308	0.000436
g__Dermabacter	0.0004361	0.001869	0	0	0.2112	0.4911	0	0.001199	0.0004361
g__Flavitalea	0.0004361	0.001869	0	0	0.2112	0.4911	0	0.001199	0.0004361
g__norank_f__norank_o__VHS-B4-70	0.0004361	0.002389	0	0	0.3914	0.5359	0	0.001308	0.000436
g__Cruoricaptor	0.0004361	0.002389	0	0	0.3914	0.5359	0	0.001308	0.000436
g__Eubacterium_yurii_group	0.0004361	0.002389	0	0	0.3914	0.5359	0	0.001308	0.000436
g__unclassified_f__norank_o__Peptostreptococcales-Tissierellales	0	0	0.0004089	0.002003	0.2798	0.4911	-0.001227	0	-0.0004089
g__Parasphingopyxis	0	0	0.0004089	0.002003	0.2798	0.4911	-0.001227	0	-0.0004089
g__Vulgatibacter	0	0	0.0004089	0.002003	0.2798	0.4911	-0.001227	0	-0.0004089
g__norank_f__norank_o__Candidatus_Yanofskybacteria	0	0	0.0004089	0.002003	0.2798	0.4911	-0.001227	0	-0.0004089
g__AqS1	0	0	0.0004089	0.002003	0.2798	0.4911	-0.001227	0	-0.0004089
g__norank_f__norank_o__Subgroup_13	0	0	0.0004089	0.002003	0.2798	0.4911	-0.001227	0	-0.0004089
g__norank_f__Reyranellaceae	0	0	0.0004089	0.001467	0.1166	0.362	-0.00109	0	-0.0004089
g__Desulfopila	0	0	0.0004089	0.001467	0.1166	0.362	-0.00109	0	-0.0004089
g__Methylogaea	0	0	0.0004089	0.002003	0.2798	0.4911	-0.001227	0	-0.0004089
g__norank_f__Leptolyngbyaceae	0	0	0.0004089	0.002003	0.2798	0.4911	-0.001227	0	-0.0004089
g__Candidatus_Microthrix	0	0	0.0004089	0.002003	0.2798	0.4911	-0.001227	0	-0.0004089
g__Clostridium_sensu_stricto_11	0	0	0.0004089	0.002003	0.2798	0.4911	-0.001227	0	-0.0004089
g__Turneriella	0	0	0.0004089	0.002003	0.2798	0.4911	-0.001227	0	-0.0004089
g__Lutibacter	0	0	0.0004089	0.002003	0.2798	0.4911	-0.001227	0	-0.0004089
g__norank_f__Halobacteroidaceae	0	0	0.0004089	0.002003	0.2798	0.4911	-0.001227	0	-0.0004089
g__norank_f__norank_o__norank_c__AT-s3-28	0	0	0.0004089	0.002003	0.2798	0.4911	-0.001227	0	-0.0004089
g__Marinobacterium	0	0	0.0004089	0.001467	0.1166	0.362	-0.00109	0	-0.0004089
g__unclassified_f__Caldilineaceae	0	0	0.0004089	0.002003	0.2798	0.4911	-0.001227	0	-0.0004089
g__Desulfovirga	0	0	0.0004089	0.002003	0.2798	0.4911	-0.001227	0	-0.0004089
g__Ferruginibacter	0	0	0.0004089	0.002003	0.2798	0.4911	-0.001227	0	-0.0004089
g__966-1	0	0	0.0004089	0.002003	0.2798	0.4911	-0.001227	0	-0.0004089
g__Polaromonas	0	0	0.0004089	0.002003	0.2798	0.4911	-0.001227	0	-0.0004089
g__norank_f__norank_o__norank_c__TK30	0	0	0.0004089	0.002003	0.2798	0.4911	-0.001227	0	-0.0004089
g__norank_f__norank_o__norank_c__norank_p__FCPU426	0	0	0.0004089	0.002003	0.2798	0.4911	-0.001226	0	-0.0004088
g__Curvibacter	0	0	0.0004089	0.001467	0.1166	0.362	-0.00109	0	-0.0004089
g__JTB215	0	0	0.0004089	0.002003	0.2798	0.4911	-0.001635	0	-0.0004089
g__Thermoflavimicrobium	0	0	0.0004089	0.001467	0.1166	0.362	-0.00109	0	-0.0004089
g__norank_f__PHOS-HE36	0	0	0.0004089	0.002003	0.2798	0.4911	-0.001226	0	-0.0004088
g__Inquilinus	0	0	0.0004089	0.002003	0.2798	0.4911	-0.001227	0	-0.0004089
g__Cobetia	0	0	0.0004089	0.002003	0.2798	0.4911	-0.001227	0	-0.0004089
g__Thermodesulfovibrio	0	0	0.0004089	0.002003	0.2798	0.4911	-0.001227	0	-0.0004089
g__Isosphaera	0	0	0.0004089	0.001105	0.05092	0.2245	-0.000954	0	-0.0004089
g__Fretibacterium	0	0	0.0004089	0.002003	0.2798	0.4911	-0.001227	0	-0.0004089
g__norank_f__norank_o__norank_c__norank_p__DTB120	0	0	0.0004089	0.002003	0.2798	0.4911	-0.001227	0	-0.0004089
g__Tepidimicrobium	0	0	0.0004089	0.002003	0.2798	0.4911	-0.001227	0	-0.0004089
g__norank_f__norank_o__Vampirovibrionales	0	0	0.0004089	0.002003	0.2798	0.4911	-0.001227	0	-0.0004089
g__norank_f__norank_o__norank_c__TK17	0	0	0.0004089	0.002003	0.2798	0.4911	-0.001227	0	-0.0004089
g__unclassified_f__Sporichthyaceae	0.000109	0.0005972	0.0002726	0.0009235	0.4427	0.5822	-0.0005724	0.0002181	-0.0001635
g__Hirschia	0.000109	0.0005972	0.0002726	0.001335	0.8732	0.9315	-0.0008178	0.0003271	-0.0001636
g__unclassified_f__Gracilibacteraceae	0.0002181	0.001194	0.0001363	0.0006677	0.9153	0.9315	-0.0004089	0.0006542	8.176e-05
g__Polyangium	0.0002181	0.0008299	0.0001363	0.0006677	0.7092	0.8275	-0.0002998	0.0005179	8.177e-05
g__Eikenella	0.0002181	0.001194	0.0001363	0.0006677	0.9153	0.9315	-0.0004089	0.0006542	8.179e-05
g__unclassified_o__Puniceispirillales	0.0003271	0.001792	0	0	0.3914	0.5359	0	0.0009812	0.0003271
g__Fervidobacterium	0.0003271	0.001792	0	0	0.3914	0.5359	0	0.0009812	0.0003271
g__Anaeroplasma	0.0003271	0.001792	0	0	0.3914	0.5359	0	0.0009813	0.0003271
g__Ornithobacterium	0.0003271	0.001792	0	0	0.3914	0.5359	0	0.0009813	0.0003271
g__Luedemannella	0.0003271	0.001792	0	0	0.3914	0.5359	0	0.0009812	0.0003271
g__EcFYyy-200	0.0003271	0.001792	0	0	0.3914	0.5359	0	0.0009813	0.0003271
g__F0058	0.0003271	0.001792	0	0	0.3914	0.5359	0	0.0009813	0.0003271
g__Shuttleworthia	0.0003271	0.001317	0	0	0.2112	0.4911	0	0.0008723	0.0003271
g__Sideroxydans	0.0003271	0.001792	0	0	0.3914	0.5359	0	0.0009813	0.0003271
g__Leptolyngbya_PCC-6306	0.0003271	0.001792	0	0	0.3914	0.5359	0	0.0009813	0.0003271
g__unclassified_f__Sphingobacteriaceae	0.0003271	0.001792	0	0	0.3914	0.5359	0	0.0009813	0.0003271
g__Patulibacter	0.0003271	0.001792	0	0	0.3914	0.5359	0	0.0009813	0.0003271
g__norank_f__Xanthomonadaceae	0.0003271	0.001792	0	0	0.3914	0.5359	0	0.0009813	0.0003271
g__Chthonomonas	0.0003271	0.001792	0	0	0.3914	0.5359	0	0.0009813	0.0003271
g__Litorilinea	0.0003271	0.001792	0	0	0.3914	0.5359	0	0.0009812	0.0003271
g__Dapisostemonum_CCIBt_3536	0.0003271	0.001792	0	0	0.3914	0.5359	0	0.0009812	0.0003271
g__Leucobacter	0.0003271	0.001792	0	0	0.3914	0.5359	0	0.0009814	0.0003271
g__norank_f__Methylacidiphilaceae	0.0003271	0.001792	0	0	0.3914	0.5359	0	0.0009813	0.0003271
g__Clostridium_sensu_stricto_6	0.0003271	0.001792	0	0	0.3914	0.5359	0	0.0009813	0.0003271
g__Uliginosibacterium	0.0003271	0.001792	0	0	0.3914	0.5359	0	0.0009812	0.0003271
g__norank_f__Moraxellaceae	0.0003271	0.001792	0	0	0.3914	0.5359	0	0.001308	0.0003271
g__norank_f__norank_o__EPR3968-O8a-Bc78	0.0003271	0.001792	0	0	0.3914	0.5359	0	0.0009813	0.0003271
g__norank_f__Butyricicoccaceae	0.0003271	0.001317	0	0	0.2112	0.4911	0	0.0008723	0.0003271
g__unclassified_f__Staphylococcaceae	0.0003271	0.001792	0	0	0.3914	0.5359	0	0.0009814	0.0003271
g__CENA359	0.0003271	0.001792	0	0	0.3914	0.5359	0	0.0009813	0.0003271
g__Singulisphaera	0.0003271	0.001792	0	0	0.3914	0.5359	0	0.0009812	0.0003271
g__Proteiniclasticum	0	0	0.0002726	0.001335	0.2798	0.4911	-0.0008177	0	-0.0002726
g__norank_f__norank_o__norank_c__Bacilli	0	0	0.0002726	0.001335	0.2798	0.4911	-0.0008177	0	-0.0002726
g__Effusibacillus	0	0	0.0002726	0.001335	0.2798	0.4911	-0.0008177	0	-0.0002726
g__Leptolinea	0	0	0.0002726	0.0009235	0.1165	0.362	-0.0006815	0	-0.0002726
g__Smaragdicoccus	0	0	0.0002726	0.001335	0.2798	0.4911	-0.0008177	0	-0.0002726
g__Mailhella	0	0	0.0002726	0.001335	0.2798	0.4911	-0.0008177	0	-0.0002726
g__unclassified_f__Spirochaetaceae	0	0	0.0002726	0.001335	0.2798	0.4911	-0.0008178	0	-0.0002726
g__norank_f__MWH-UniP1_aquatic_group	0	0	0.0002726	0.001335	0.2798	0.4911	-0.0008177	0	-0.0002726
g__norank_f__Actinomycetaceae	0	0	0.0002726	0.001335	0.2798	0.4911	-0.0008177	0	-0.0002726
g__Snodgrassella	0	0	0.0002726	0.001335	0.2798	0.4911	-0.0008177	0	-0.0002726
g__Tannerella	0	0	0.0002726	0.001335	0.2798	0.4911	-0.0008177	0	-0.0002726
g__Mogibacterium	0	0	0.0002726	0.001335	0.2798	0.4911	-0.0008178	0	-0.0002726
g__norank_f__norank_o__Thalassobaculales	0	0	0.0002726	0.001335	0.2798	0.4911	-0.0008178	0	-0.0002726
g__norank_f__Fodinicurvataceae	0	0	0.0002726	0.001335	0.2798	0.4911	-0.0008177	0	-0.0002726
g__Meiothermus	0	0	0.0002726	0.001335	0.2798	0.4911	-0.0008177	0	-0.0002726
g__norank_f__ST-12K33	0	0	0.0002726	0.0009235	0.1165	0.362	-0.0006815	0	-0.0002726
g__Candidatus_Bacilloplasma	0	0	0.0002726	0.001335	0.2798	0.4911	-0.0008177	0	-0.0002726
g__norank_f__norank_o__norank_c__norank_p__Chloroflexi	0	0	0.0002726	0.0009235	0.1165	0.362	-0.0006815	0	-0.0002726
g__Epulopiscium	0	0	0.0002726	0.001335	0.2798	0.4911	-0.0008177	0	-0.0002726
g__norank_f__Fermentibacteraceae	0	0	0.0002726	0.001335	0.2798	0.4911	-0.0008177	0	-0.0002726
g__norank_f__norank_o__norank_c__Lineage_IIa	0	0	0.0002726	0.001335	0.2798	0.4911	-0.0008177	0	-0.0002726
g__norank_f__norank_o__norank_c__SL56_marine_group	0	0	0.0002726	0.001335	0.2798	0.4911	-0.0008177	0	-0.0002726
g__LD29	0	0	0.0002726	0.001335	0.2798	0.4911	-0.0008177	0	-0.0002726
g__Butyrivibrio	0	0	0.0002726	0.001335	0.2798	0.4911	-0.0008177	0	-0.0002726
g__unclassified_c__Thermodesulfovibrionia	0	0	0.0002726	0.001335	0.2798	0.4911	-0.0008177	0	-0.0002726
g__norank_f__Psychromonadaceae	0	0	0.0002726	0.001335	0.2798	0.4911	-0.00109	0	-0.0002726
g__norank_f__SM2D12	0	0	0.0002726	0.001335	0.2798	0.4911	-0.0008177	0	-0.0002726
g__norank_f__norank_o__Defluviicoccales	0	0	0.0002726	0.001335	0.2798	0.4911	-0.0008177	0	-0.0002726
g__unclassified_f__Polyangiaceae	0	0	0.0002726	0.0009235	0.1165	0.362	-0.0006814	0	-0.0002726
g__unclassified_f__Weeksellaceae	0	0	0.0002726	0.001335	0.2798	0.4911	-0.0008177	0	-0.0002726
g__Deferrisoma	0	0	0.0002726	0.001335	0.2798	0.4911	-0.0008177	0	-0.0002726
g__norank_f__norank_o__Dehalococcoidales	0	0	0.0002726	0.001335	0.2798	0.4911	-0.0008177	0	-0.0002726
g__TM7	0	0	0.0002726	0.001335	0.2798	0.4911	-0.0008178	0	-0.0002726
g__unclassified_f__Xanthomonadaceae	0	0	0.0002726	0.001335	0.2798	0.4911	-0.0008177	0	-0.0002726
g__Halioglobus	0	0	0.0002726	0.001335	0.2798	0.4911	-0.0008177	0	-0.0002726
g__unclassified_f__Hydrogenophilaceae	0	0	0.0002726	0.001335	0.2798	0.4911	-0.0008177	0	-0.0002726
g__norank_f__B1-7BS	0	0	0.0002726	0.0009235	0.1165	0.362	-0.0006815	0	-0.0002726
g__Thermoclostridium	0	0	0.0002726	0.001335	0.2798	0.4911	-0.0008177	0	-0.0002726
g__norank_f__norank_o__mle1-27	0	0	0.0002726	0.001335	0.2798	0.4911	-0.0008178	0	-0.0002726
g__Oceanospirillum	0	0	0.0002726	0.001335	0.2798	0.4911	-0.0008177	0	-0.0002726
g__Hyphomonas	0	0	0.0002726	0.001335	0.2798	0.4911	-0.0008177	0	-0.0002726
g__Arcticiflavibacter	0	0	0.0002726	0.001335	0.2798	0.4911	-0.0008177	0	-0.0002726
g__unclassified_c__Thermoleophilia	0	0	0.0002726	0.001335	0.2798	0.4911	-0.0008178	0	-0.0002726
g__Algibacter	0	0	0.0002726	0.001335	0.2798	0.4911	-0.0008177	0	-0.0002726
g__norank_f__norank_o__norank_c__Parcubacteria	0	0	0.0002726	0.001335	0.2798	0.4911	-0.0008178	0	-0.0002726
g__P3OB-42	0	0	0.0002726	0.0009235	0.1165	0.362	-0.0006815	0	-0.0002726
g__unclassified_f__Bifidobacteriaceae	0	0	0.0002726	0.001335	0.2798	0.4911	-0.0008177	0	-0.0002726
g__Leptospirillum	0	0	0.0002726	0.0009235	0.1165	0.362	-0.0006814	0	-0.0002726
g__Petrimonas	0	0	0.0002726	0.0009235	0.1165	0.362	-0.0006814	0	-0.0002726
g__unclassified_f__Diplorickettsiaceae	0	0	0.0002726	0.001335	0.2798	0.4911	-0.0008177	0	-0.0002726
g__norank_f__Syntrophobacteraceae	0	0	0.0002726	0.001335	0.2798	0.4911	-0.0008178	0	-0.0002726
g__norank_f__Thermoactinomycetaceae	0	0	0.0002726	0.001335	0.2798	0.4911	-0.0008177	0	-0.0002726
g__norank_f__Babeliaceae	0	0	0.0002726	0.001335	0.2798	0.4911	-0.0008177	0	-0.0002726
g__Veillonellaceae_UCG-001	0	0	0.0002726	0.001335	0.2798	0.4911	-0.0008178	0	-0.0002726
g__norank_f__MSB-3C8	0	0	0.0002726	0.001335	0.2798	0.4911	-0.0008177	0	-0.0002726
g__Tahibacter	0	0	0.0002726	0.001335	0.2798	0.4911	-0.0008177	0	-0.0002726
g__Soehngenia	0	0	0.0002726	0.001335	0.2798	0.4911	-0.0008177	0	-0.0002726
g__Vogesella	0	0	0.0002726	0.001335	0.2798	0.4911	-0.0008177	0	-0.0002726
g__Clostridium_sensu_stricto_15	0.000109	0.0005972	0.0001363	0.0006677	0.8942	0.9315	-0.0004089	0.0003271	-2.727e-05
g__Desulfomonile	0.000109	0.0005972	0.0001363	0.0006677	0.8942	0.9315	-0.0004089	0.0003271	-2.725e-05
g__Ezakiella	0.000109	0.0005972	0.0001363	0.0006677	0.8942	0.9315	-0.0004089	0.0003271	-2.726e-05
g__norank_f__norank_o__Syntrophales	0.000109	0.0005972	0.0001363	0.0006677	0.8942	0.9315	-0.0004089	0.0003271	-2.726e-05
g__Arcticibacter	0.000109	0.0005972	0.0001363	0.0006677	0.8942	0.9315	-0.0004089	0.0003271	-2.725e-05
g__Crocinitomix	0.000109	0.0005972	0.0001363	0.0006677	0.8942	0.9315	-0.0003271	0.0002998	-2.726e-05
g__Defluviitoga	0.0002181	0.001194	0	0	0.3914	0.5359	0	0.0006542	0.0002181
g__unclassified_f__Hyphomicrobiaceae	0.0002181	0.001194	0	0	0.3914	0.5359	0	0.0006542	0.0002181
g__Jonquetella	0.0002181	0.001194	0	0	0.3914	0.5359	0	0.0006542	0.0002181
g__Johnsonella	0.0002181	0.0008299	0	0	0.2111	0.4911	0	0.0005452	0.0002181
g__Persicitalea	0.0002181	0.001194	0	0	0.3914	0.5359	0	0.0006542	0.0002181
g__Alterococcus	0.0002181	0.001194	0	0	0.3914	0.5359	0	0.0006542	0.0002181
g__unclassified_f__Azospirillaceae	0.0002181	0.001194	0	0	0.3914	0.5359	0	0.0006542	0.0002181
g__unclassified_f__Pleomorphomonadaceae	0.0002181	0.001194	0	0	0.3914	0.5359	0	0.0006542	0.0002181
g__Chishuiella	0.0002181	0.001194	0	0	0.3914	0.5359	0	0.0006542	0.0002181
g__Cyanothece_PCC-7424	0.0002181	0.001194	0	0	0.3914	0.5359	0	0.0006542	0.0002181
g__Acidipropionibacterium	0.0002181	0.001194	0	0	0.3914	0.5359	0	0.0006543	0.0002181
g__Sterolibacterium	0.0002181	0.001194	0	0	0.3914	0.5359	0	0.0008722	0.0002181
g__Niastella	0.0002181	0.001194	0	0	0.3914	0.5359	0	0.0006542	0.0002181
g__Novispirillum	0.0002181	0.001194	0	0	0.3914	0.5359	0	0.0006542	0.0002181
g__Roseimicrobium	0.0002181	0.001194	0	0	0.3914	0.5359	0	0.0006542	0.0002181
g__Sandaracinobacter	0.0002181	0.001194	0	0	0.3914	0.5359	0	0.0008723	0.0002181
g__norank_f__norank_o__norank_c__Pla4_lineage	0.0002181	0.001194	0	0	0.3914	0.5359	0	0.0006542	0.0002181
g__Aneurinibacillus	0.0002181	0.001194	0	0	0.3914	0.5359	0	0.0006542	0.0002181
g__Elizabethkingia	0.0002181	0.001194	0	0	0.3914	0.5359	0	0.0006542	0.0002181
g__Calothrix_PCC-6303	0.0002181	0.001194	0	0	0.3914	0.5359	0	0.0006542	0.0002181
g__Ammoniphilus	0.0002181	0.001194	0	0	0.3914	0.5359	0	0.0006542	0.0002181
g__unclassified_c__Parcubacteria	0.0002181	0.001194	0	0	0.3914	0.5359	0	0.0006542	0.0002181
g__Chiayiivirga	0.0002181	0.001194	0	0	0.3914	0.5359	0	0.0006542	0.0002181
g__unclassified_f__Nitriliruptoraceae	0.0002181	0.001194	0	0	0.3914	0.5359	0	0.0006542	0.0002181
g__Taonella	0.0002181	0.001194	0	0	0.3914	0.5359	0	0.0006543	0.0002181
g__Caldicoprobacter	0	0	0.0001363	0.0006677	0.2798	0.4911	-0.0004089	0	-0.0001363
g__norank_f__Paracaedibacteraceae	0	0	0.0001363	0.0006677	0.2798	0.4911	-0.0004089	0	-0.0001363
g__norank_f__norank_o__norank_c__DG-56	0	0	0.0001363	0.0006677	0.2798	0.4911	-0.0004089	0	-0.0001363
g__Thioalkalispira-Sulfurivermis	0	0	0.0001363	0.0006677	0.2798	0.4911	-0.0004089	0	-0.0001363
g__Chalicogloea_CCALA_975	0	0	0.0001363	0.0006677	0.2798	0.4911	-0.0004089	0	-0.0001363
g__unclassified_o__GIF9	0	0	0.0001363	0.0006677	0.2798	0.4911	-0.0004089	0	-0.0001363
g__Thiomonas	0	0	0.0001363	0.0006677	0.2798	0.4911	-0.0004089	0	-0.0001363
g__norank_f__norank_o__B2M28	0	0	0.0001363	0.0006677	0.2798	0.4911	-0.0004089	0	-0.0001363
g__norank_f__Limnochordaceae	0	0	0.0001363	0.0006677	0.2798	0.4911	-0.0004089	0	-0.0001363
g__norank_f__norank_o__norank_c__WWE3	0	0	0.0001363	0.0006677	0.2798	0.4911	-0.0004089	0	-0.0001363
g__norank_f__norank_o__EC3	0	0	0.0001363	0.0006677	0.2798	0.4911	-0.0004089	0	-0.0001363
g__unclassified_p__Chloroflexi	0	0	0.0001363	0.0006677	0.2798	0.4911	-0.0004089	0	-0.0001363
g__Thiothrix	0	0	0.0001363	0.0006677	0.2798	0.4911	-0.0004089	0	-0.0001363
g__Fusibacter	0	0	0.0001363	0.0006677	0.2798	0.4911	-0.0004089	0	-0.0001363
g__norank_f__Hyphomonadaceae	0	0	0.0001363	0.0006677	0.2798	0.4911	-0.0004089	0	-0.0001363
g__Candidatus_Chlorothrix	0	0	0.0001363	0.0006677	0.2798	0.4911	-0.0004089	0	-0.0001363
g__Ulvibacter	0	0	0.0001363	0.0006677	0.2798	0.4911	-0.0004089	0	-0.0001363
g__norank_f__BSV40	0	0	0.0001363	0.0006677	0.2798	0.4911	-0.0004089	0	-0.0001363
g__unclassified_p__Patescibacteria	0	0	0.0001363	0.0006677	0.2798	0.4911	-0.0004089	0	-0.0001363
g__norank_f__norank_o__norank_c__CPR2	0	0	0.0001363	0.0006677	0.2798	0.4911	-0.0004089	0	-0.0001363
g__norank_f__norank_o__JG36-GS-52	0	0	0.0001363	0.0006677	0.2798	0.4911	-0.0004089	0	-0.0001363
g__Laceyella	0	0	0.0001363	0.0006677	0.2798	0.4911	-0.0004089	0	-0.0001363
g__Parapedobacter	0	0	0.0001363	0.0006677	0.2798	0.4911	-0.0004089	0	-0.0001363
g__Urania-1B-19_marine_sediment_group	0	0	0.0001363	0.0006677	0.2798	0.4911	-0.0004089	0	-0.0001363
g__norank_f__norank_o__pItb-vmat-80	0	0	0.0001363	0.0006677	0.2798	0.4911	-0.0004089	0	-0.0001363
g__unclassified_p__Acidobacteriota	0	0	0.0001363	0.0006677	0.2798	0.4911	-0.0004089	0	-0.0001363
g__G12-WMSP1	0	0	0.0001363	0.0006677	0.2798	0.4911	-0.0004089	0	-0.0001363
g__norank_f__Rikenellaceae	0	0	0.0001363	0.0006677	0.2798	0.4911	-0.0004089	0	-0.0001363
g__norank_f__Desulfosarcinaceae	0	0	0.0001363	0.0006677	0.2798	0.4911	-0.0004089	0	-0.0001363
g__unclassified_c__Acidimicrobiia	0	0	0.0001363	0.0006677	0.2798	0.4911	-0.0004089	0	-0.0001363
g__Jeotgalibaca	0.000109	0.0005972	0	0	0.3914	0.5359	0	0.0003271	0.000109
g__Eisenbergiella	0.000109	0.0005972	0	0	0.3914	0.5359	0	0.0003271	0.000109
g__Parafilimonas	0.000109	0.0005972	0	0	0.3914	0.5359	0	0.0003271	0.000109
g__unclassified_f__Cyclobacteriaceae	0.000109	0.0005972	0	0	0.3914	0.5359	0	0.0004362	0.000109
g__Cardiobacterium	0.000109	0.0005972	0	0	0.3914	0.5359	0	0.0003271	0.000109
g__unclassified_f__Nocardioidaceae	0.000109	0.0005972	0	0	0.3914	0.5359	0	0.0003271	0.000109
g__norank_f__Solimonadaceae	0.000109	0.0005972	0	0	0.3914	0.5359	0	0.0003271	0.000109
g__Varibaculum	0.000109	0.0005972	0	0	0.3914	0.5359	0	0.0004361	0.000109
g__Microvirgula	0.000109	0.0005972	0	0	0.3914	0.5359	0	0.0003271	0.000109
g__Lachnoanaerobaculum	0.000109	0.0005972	0	0	0.3914	0.5359	0	0.0003271	0.000109
g__Sulfurovum	0.000109	0.0005972	0	0	0.3914	0.5359	0	0.0003271	0.000109
