# Supplementary material for: Comparison of Gut Microbiota Diversity Between Captive and Wild Tokay Gecko (Gekko gecko)
Source: Front Microbiol. 2022 Jun 17;13:897923. doi: 10.3389/fmicb.2022.897923 (PMC9248866; doi:10.3389/fmicb.2022.897923)
Supplement: Supplementary file 10 [file Table_5.XLSX]

## Sheet: Supplement Table 5
Supplement Table 5 Spearman correlation test of the top 50 genera with total length and sex of Tokay geckos
Species name	Total length		Sex
	r	p-value	r	p-value
g__Burkholderia-Caballeronia-Paraburkholderia	0.55788	1e-05	0.01491	0.91477
g__Ralstonia	0.47831	0.00025	-0.02713	0.84559
g__Pseudomonas	-0.03468	0.8034	-0.09762	0.48254
g__Bacteroides	-0.11553	0.40545	0.0949	0.49484
g__unclassified_f__Rhizobiaceae	-0.20751	0.13216	0.00159	0.9909
g__Romboutsia	-0.17475	0.20628	0.10091	0.46781
g__Rhodococcus	-0.09888	0.47684	0.02169	0.87628
g__Salmonella	0.01731	0.90113	0.19001	0.16876
g__Clostridium_sensu_stricto_1	0.16989	0.21937	0.06376	0.64693
g__Staphylococcus	0.30894	0.02302	-0.00273	0.98439
g__Lachnoclostridium	-0.20316	0.14063	-0.00813	0.95344
g__unclassified_o__Veillonellales-Selenomonadales	-0.31563	0.02008	0.16966	0.22002
g__Citrobacter	-0.04923	0.72373	0.08741	0.52966
g__Mycoplasma	0.18363	0.1838	-0.1142	0.41095
g__unclassified_f__Chitinophagaceae	-0.02439	0.86101	0.14978	0.2797
g__Stenotrophomonas	-0.07758	0.57711	-0.09915	0.47565
g__unclassified_f__Lachnospiraceae	-0.04791	0.73081	0.20067	0.14568
g__Lachnospiraceae_NK4A136_group	0.08446	0.54371	0.16145	0.24349
g__Parabacteroides	-0.00252	0.98557	0.02986	0.83027
g__Odoribacter	-0.10461	0.45158	0.03392	0.8076
g__unclassified_c__Clostridia	-0.2034	0.14017	0.32448	0.01668
g__Escherichia-Shigella	0.30885	0.02307	-0.06794	0.62546
g__Sphingomonas	0.49579	0.00014	0.08424	0.54478
g__unclassified_k__norank_d__Bacteria	0.35098	0.00926	0.06954	0.61733
g__Acinetobacter	0.31893	0.01875	0.04339	0.7554
g__Bifidobacterium	0.25962	0.05798	-0.1208	0.38425
g__Psychrobacter	0.35848	0.00777	-0.02808	0.84027
g__Lactobacillus	0.28939	0.0338	0.09363	0.50068
g__norank_f__Muribaculaceae	0.19907	0.14899	0.03941	0.77722
g__Bacillus	0.25198	0.06605	0.09531	0.49301
g__Ruminococcus	0.20967	0.12809	0.11273	0.41701
g__Blautia	0.26752	0.0505	-0.15053	0.27725
g__norank_f__norank_o__Gastranaerophilales	-0.34605	0.01037	0.22408	0.10333
g__Alistipes	-0.12296	0.37573	0.08828	0.52556
g__Hungatella	-0.04633	0.73939	0.02036	0.8838
g__norank_f__norank_o__Clostridia_UCG-014	-0.09881	0.47718	0.16183	0.24237
g__Roseburia	0.10713	0.44067	-0.01223	0.93004
g__unclassified_f__Ruminococcaceae	-0.09456	0.49641	0.13843	0.31816
g__Faecalitalea	-0.22289	0.10523	0.16161	0.24301
g__Bradyrhizobium	0.40826	0.00218	-0.05155	0.71123
g__Cutibacterium	0.353	0.00884	-0.03941	0.77722
g__norank_f__norank_o__Clostridia_vadinBB60_group	-0.28614	0.03594	0.09548	0.49224
g__Paeniclostridium	0.00258	0.9852	-0.1288	0.3533
g__Desulfovibrio	-0.15886	0.25123	0.07754	0.57734
g__Faecalibacterium	0.34477	0.01068	-0.09782	0.48164
g__Akkermansia	-0.18433	0.18211	0.02453	0.86022
g__unclassified_f__Oscillospiraceae	-0.20247	0.14202	-0.06255	0.6532
g__norank_f__norank_o__Rhodospirillales	-0.19048	0.16769	0.16883	0.22232
g__norank_f__Oscillospiraceae	0.05061	0.71627	0.12927	0.35154
g__unclassified_f__Tannerellaceae	-0.09174	0.50939	0.08848	0.52462
